# Supplementary material for: Ortho­rhom­bic cerium(III) carbonate hydroxide studied by synchrotron powder X-ray diffraction
Source: Acta Crystallogr E Crystallogr Commun. 2025 May 15;81(Pt 6):530–3. doi: 10.1107/S2056989025003512 (PMC12142411; doi:10.1107/S2056989025003512)
Supplement: Supplementary file 1 [file e-81-00530-sup1.cif]

##############################################################################
#                                                                            #
# This CIF contains the data in a paper accepted for publication in          #
# Acta Crystallographica Section E. It conforms to the requirements of       #
# Notes for Authors for Acta Crystallographica Section E, and has been       #
# peer reviewed under the auspices of the IUCr Commission on Journals.       #
#                                                                            #
# Full details of the Crystallographic Information File format               #
# are given in the paper "The Crystallographic Information File (CIF):       #
# a New Standard Archive File for Crystallography" by S. R. Hall, F. H.      #
# Allen and I. D. Brown [Acta Cryst. (1991), A47, 655-685].                  #
#                                                                            #
# The current version of the core CIF dictionary is obtainable from          #
# ftp://ftp.iucr.org/pub/cif_core.dic.                                       #
#                                                                            #
# Software is freely available for graphical display of the structure(s)     #
# in this CIF. For information consult the CIF software page                 #
# http://www.iucr.org/resources/cif/software.                                #
#                                                                            #
# This file may be used for bona fide research purposes within the           #
# scientific community so long as proper attribution is given to the journal # 
# article from which it was obtained.                                        #
#                                                                            #
##############################################################################
data_I
_journal_date_recd_electronic     2025-03-17
_journal_date_accepted     2025-04-18
_journal_name_full     'Acta Crystallographica, Section E'
_journal_year     2025
_journal_volume     81
_journal_issue      1
_journal_page_first     0
_journal_page_last     0
_journal_paper_category     GI
_journal_paper_doi     10.1107/S2056989025003512
_journal_coeditor_code     WM5755
_publ_contact_author_name     'Strange, Nicholas A.'
_publ_contact_author_address
;
Stanford Synchrotron Radiation Lightsource,
SLAC National Accelerator Laboratory, Menlo Park,
California, 94025, United States of America
;
_publ_contact_author_email     nstrange@slac.stanford.edu
_publ_contact_author_fax     ?
_publ_contact_author_phone    '(650)926-5527'
_publ_section_title
;
Orthorhombic cerium(III) carbonate hydroxide studied by synchrotron powder X-ray
diffraction
;
loop_
    _publ_author_name
    _publ_author_footnote
    _publ_author_address
    'Nagle-Cocco, Liam A. V.' .
;
Stanford Synchrotron Radiation Lightsource, SLAC National Accelerator
Laboratory, Menlo Park, California, 94025, USA
;
    'Bell, Robert T.' .
;
National Renewable Energy Laboratory, Golden, Colorado, 80401, USA
;
    'Strange, Nicholas A.' .
;
Stanford Synchrotron Radiation Lightsource, SLAC National Accelerator
Laboratory, Menlo Park, California, 94025, USA
;
_publ_section_synopsis
;
A synchrotron powder X-ray diffraction study of commercially obtained
`cerium(III) carbonate hydrate' indicates that multiple Ce-containing phases
coexist, none of which are Ce~2~(CO~3~)~3~. The majority phase is an
orthorhombic phase of composition CeCO~3~OH.
;
_pd_block_diffractogram_id     'Alfa Aesar Ce(III) Carbonate'
_pd_block_id     'Dicerium(III) bis(carbonate) dihydroxide'
_chemical_name_systematic
;
Cerium(III) carbonate hydroxide
;
_chemical_formula_moiety     "Ce C H O4"
_chemical_formula_sum     "Ce C H O4"
_chemical_formula_iupac     'Ce (C O3) (O H)'
_chemical_formula_weight     217.1365
_space_group_crystal_system     orthorhombic
_space_group_name_H-M_alt     Pmcn
loop_
    _space_group_symop_id
    _space_group_symop_operation_xyz
    1 'x, y, z '
    2 '-x, y+1/2, -z+1/2 '
    3 '-x+1/2, -y+1/2, z+1/2 '
    4 '-x+1/2, y, z '
    5 'x, -y+1/2, z+1/2 '
    6 '-x, -y, -z '
    7 'x+1/2, -y, -z '
    8 'x+1/2, y+1/2, -z+1/2 '
_cell_length_a     5.01416(15)
_cell_length_b     8.5569(3)
_cell_length_c     7.3252(2)
_cell_angle_alpha     90
_cell_angle_beta     90
_cell_angle_gamma     90
_cell_volume     314.292(17)
_cell_formula_units_Z     4
_cell_measurement_theta_min     3.5
_cell_measurement_theta_max     58.3025
_cell_measurement_temperature     300
_exptl_crystal_density_diffrn     4.5675
_exptl_absorpt_coefficient_mu     15.4838
_diffrn_ambient_temperature     300
_diffrn_radiation_type     synchrotron
_diffrn_radiation_wavelength     0.729472200
_diffrn_measurement_device_type     'SSRL beam line 2-1'
_pd_meas_scan_method     step
_refine_ls_goodness_of_fit_all     0.227498309
_refine_ls_number_parameters     49
_refine_ls_number_restraints     0
_atom_type_scat_source     'Topas default parameters.'
_computing_data_collection     'spec X-ray Diffraction Software (local)'
_computing_cell_refinement
;
Topas Academic Version (Coelho, 2018)
;
_computing_data_reduction
;
SSRL BL 2-1 Python integration script (Stone <i>et al.</i>,  2023)
;
_computing_structure_solution     'coordinates from an isotypic structure'
_computing_structure_refinement
;
Topas Academic Version (Coelho, 2018)
;
_computing_molecular_graphics
;
Vesta-III (Momma & Izumi, 2011)
;
_computing_publication_material
;
publCIF (Westrip, 2010)
;
_pd_phase_name     Ce2(CO3)2(OH)2
_pd_proc_2theta_range_min     0.01
_pd_proc_2theta_range_max     116.605
_pd_proc_2theta_range_inc     0.005
_pd_proc_ls_prof_R_factor     2.57390517
_pd_proc_ls_prof_wR_factor     3.58288742
_pd_proc_ls_prof_wR_expected     15.7490727
_pd_spec_mount_mode     transmission
_pd_spec_mounting     'Kapton Capillary'
_pd_spec_shape     cylinder
_pd_spec_size_axial     1
_pd_spec_size_equat     0.7112
_pd_spec_size_thick     0.7112
loop_
    _atom_site_type_symbol
    _atom_site_label
    _atom_site_fract_x
    _atom_site_fract_y
    _atom_site_fract_z
    _atom_site_U_iso_or_equiv
    _atom_site_occupancy
    _atom_site_site_symmetry_multiplicity
    Ce+3 Ce1 0.25 0.33442(4) 0.64574(6) 0.00597(8) 1 4
    C C1 0.75 0.1810(8) 0.8028(8) 0.0182(16) 1 4
    O-2 O1 0.75 0.3087(4) 0.7166(4) 0.0066(5) 1 4
    O-2 O2 0.5236(4) 0.1167(2) 0.8416(4) 0.0066(5) 1 8
    O-2 O3 0.25 0.4027(4) 0.9717(5) 0.0066(5) 1 4
loop_
    _geom_bond_atom_site_label_1
    _geom_bond_atom_site_label_2
    _geom_bond_site_symmetry_1
    _geom_bond_site_symmetry_2
    _geom_bond_distance
    Ce1 O3 1_555 3_554 2.396(3)
    Ce1 O3 1_555 1_555 2.458(3)
    Ce1 O1 1_555 1_555 2.5697(8)
    Ce1 O1 1_555 1_455 2.5697(8)
    Ce1 O2 1_555 5_554 2.650(3)
    Ce1 O2 1_555 3_554 2.650(3)
    Ce1 O2 1_555 8_456 2.670(2)
    Ce1 O2 1_555 2_656 2.670(2)
    Ce1 O2 1_555 1_555 2.723(2)
    Ce1 O2 1_555 4_555 2.723(2)
    Ce1 C1 1_555 2_656 2.989(7)
    Ce1 C1 1_555 1_555 3.055(4)
    Ce1 C1 1_555 1_455 3.055(4)
    C1 O1 1_555 1_555 1.262(7)
    C1 O2 1_555 4_655 1.293(4)
    C1 O2 1_555 1_555 1.293(4)
    C1 Ce1 1_555 2_646 2.989(7)
    C1 O1 1_555 3_655 3.033(7)
    C1 Ce1 1_555 1_655 3.055(4)
    C1 Ce1 1_555 1_555 3.055(4)
    C1 O3 1_555 2_646 3.117(7)
    O1 C1 1_555 1_555 1.262(7)
    O1 O2 1_555 4_655 2.197(4)
    O1 O2 1_555 1_555 2.197(4)
    O1 Ce1 1_555 1_655 2.5697(8)
    O1 Ce1 1_555 1_555 2.5697(8)
    O1 O2 1_555 2_656 3.001(4)
    O1 O2 1_555 8_556 3.001(4)
    O1 C1 1_555 3_654 3.033(7)
    O1 O2 1_555 3_654 3.040(4)
    O1 O2 1_555 5_554 3.040(4)
    O2 C1 1_555 1_555 1.293(4)
    O2 O1 1_555 1_555 2.197(4)
    O2 O2 1_555 4_655 2.271(4)
    O2 Ce1 1_555 3_555 2.650(3)
    O2 Ce1 1_555 2_646 2.670(2)
    O2 Ce1 1_555 1_555 2.723(2)
    O2 O2 1_555 4_555 2.744(4)
    O2 O3 1_555 1_555 2.963(4)
    O2 O1 1_555 2_646 3.001(4)
    O2 O1 1_555 3_655 3.040(4)
    O2 O3 1_555 3_554 3.041(4)
    O2 O2 1_555 6_657 3.071(5)
    O2 O3 1_555 2_646 3.148(4)
    O3 Ce1 1_555 3_555 2.396(3)
    O3 Ce1 1_555 1_555 2.458(3)
    O3 O2 1_555 1_555 2.963(4)
    O3 O2 1_555 4_555 2.963(4)
    O3 O3 1_555 6_567 3.038(3)
    O3 O3 1_555 6_667 3.038(3)
    O3 O2 1_555 3_555 3.041(4)
    O3 O2 1_555 5_555 3.041(4)
    O3 C1 1_555 2_656 3.117(7)
    O3 O2 1_555 8_456 3.148(4)
    O3 O2 1_555 2_656 3.148(4)
loop_
    _geom_angle_atom_site_label_1
    _geom_angle_atom_site_label_2
    _geom_angle_atom_site_label_3
    _geom_angle_site_symmetry_1
    _geom_angle_site_symmetry_2
    _geom_angle_site_symmetry_3
    _geom_angle
    O3 Ce1 O3 1_555 1_555 3_554 135.89(9)
    O1 Ce1 O3 1_555 1_555 1_555 79.87(7)
    O1 Ce1 O3 1_555 1_555 3_554 92.01(8)
    O1 Ce1 O1 1_455 1_555 1_555 154.65(14)
    O1 Ce1 O3 1_455 1_555 1_555 79.87(7)
    O1 Ce1 O3 1_455 1_555 3_554 92.01(8)
    O2 Ce1 O1 5_554 1_555 1_455 133.51(9)
    O2 Ce1 O1 5_554 1_555 1_555 71.24(9)
    O2 Ce1 O3 5_554 1_555 1_555 141.19(7)
    O2 Ce1 O3 5_554 1_555 3_554 71.73(8)
    O2 Ce1 O2 3_554 1_555 5_554 62.36(10)
    O2 Ce1 O1 3_554 1_555 1_455 71.24(9)
    O2 Ce1 O1 3_554 1_555 1_555 133.51(9)
    O2 Ce1 O3 3_554 1_555 1_555 141.19(7)
    O2 Ce1 O3 3_554 1_555 3_554 71.73(8)
    O2 Ce1 O2 8_456 1_555 3_554 70.50(9)
    O2 Ce1 O2 8_456 1_555 5_554 96.11(6)
    O2 Ce1 O1 8_456 1_555 1_455 69.85(10)
    O2 Ce1 O1 8_456 1_555 1_555 119.02(10)
    O2 Ce1 O3 8_456 1_555 1_555 75.60(9)
    O2 Ce1 O3 8_456 1_555 3_554 141.66(8)
    O2 Ce1 O2 2_656 1_555 8_456 50.32(9)
    O2 Ce1 O2 2_656 1_555 3_554 96.11(6)
    O2 Ce1 O2 2_656 1_555 5_554 70.50(9)
    O2 Ce1 O1 2_656 1_555 1_455 119.02(10)
    O2 Ce1 O1 2_656 1_555 1_555 69.85(10)
    O2 Ce1 O3 2_656 1_555 1_555 75.60(9)
    O2 Ce1 O3 2_656 1_555 3_554 141.66(8)
    O2 Ce1 O2 1_555 1_555 2_656 112.74(3)
    O2 Ce1 O2 1_555 1_555 8_456 144.58(4)
    O2 Ce1 O2 1_555 1_555 3_554 144.30(6)
    O2 Ce1 O2 1_555 1_555 5_554 106.88(7)
    O2 Ce1 O1 1_555 1_555 1_455 109.06(9)
    O2 Ce1 O1 1_555 1_555 1_555 48.96(9)
    O2 Ce1 O3 1_555 1_555 1_555 69.56(8)
    O2 Ce1 O3 1_555 1_555 3_554 72.59(9)
    O2 Ce1 O2 4_555 1_555 1_555 60.51(9)
    O2 Ce1 O2 4_555 1_555 2_656 144.58(4)
    O2 Ce1 O2 4_555 1_555 8_456 112.74(3)
    O2 Ce1 O2 4_555 1_555 3_554 106.88(7)
    O2 Ce1 O2 4_555 1_555 5_554 144.30(6)
    O2 Ce1 O1 4_555 1_555 1_455 48.96(9)
    O2 Ce1 O1 4_555 1_555 1_555 109.06(9)
    O2 Ce1 O3 4_555 1_555 1_555 69.56(8)
    O2 Ce1 O3 4_555 1_555 3_554 72.59(9)
    C1 Ce1 O2 2_656 1_555 4_555 127.77(10)
    C1 Ce1 O2 2_656 1_555 1_555 127.77(10)
    C1 Ce1 O2 2_656 1_555 2_656 25.63(5)
    C1 Ce1 O2 2_656 1_555 8_456 25.63(5)
    C1 Ce1 O2 2_656 1_555 3_554 87.09(11)
    C1 Ce1 O2 2_656 1_555 5_554 87.09(11)
    C1 Ce1 O1 2_656 1_555 1_455 93.41(9)
    C1 Ce1 O1 2_656 1_555 1_555 93.41(9)
    C1 Ce1 O3 2_656 1_555 1_555 69.01(14)
    C1 Ce1 O3 2_656 1_555 3_554 155.10(14)
    C1 Ce1 C1 1_555 1_555 2_656 112.26(11)
    C1 Ce1 O2 1_555 1_555 4_555 85.47(11)
    C1 Ce1 O2 1_555 1_555 1_555 25.03(11)
    C1 Ce1 O2 1_555 1_555 2_656 91.53(12)
    C1 Ce1 O2 1_555 1_555 8_456 136.43(13)
    C1 Ce1 O2 1_555 1_555 3_554 144.04(12)
    C1 Ce1 O2 1_555 1_555 5_554 87.69(11)
    C1 Ce1 O1 1_555 1_555 1_455 133.46(12)
    C1 Ce1 O1 1_555 1_555 1_555 24.00(13)
    C1 Ce1 O3 1_555 1_555 1_555 74.71(12)
    C1 Ce1 O3 1_555 1_555 3_554 80.59(13)
    C1 Ce1 C1 1_455 1_555 1_555 110.3(2)
    C1 Ce1 C1 1_455 1_555 2_656 112.26(11)
    C1 Ce1 O2 1_455 1_555 4_555 25.03(11)
    C1 Ce1 O2 1_455 1_555 1_555 85.47(11)
    C1 Ce1 O2 1_455 1_555 2_656 136.43(13)
    C1 Ce1 O2 1_455 1_555 8_456 91.53(12)
    C1 Ce1 O2 1_455 1_555 3_554 87.69(11)
    C1 Ce1 O2 1_455 1_555 5_554 144.04(12)
    C1 Ce1 O1 1_455 1_555 1_455 24.00(13)
    C1 Ce1 O1 1_455 1_555 1_555 133.46(12)
    C1 Ce1 O3 1_455 1_555 1_555 74.71(12)
    C1 Ce1 O3 1_455 1_555 3_554 80.59(13)
    O2 C1 O1 4_655 1_555 1_555 118.6(3)
    O2 C1 O2 1_555 1_555 4_655 122.8(5)
    O2 C1 O1 1_555 1_555 1_555 118.6(3)
    Ce1 C1 O2 2_646 1_555 1_555 63.3(3)
    Ce1 C1 O2 2_646 1_555 4_655 63.3(3)
    Ce1 C1 O1 2_646 1_555 1_555 157.2(4)
    O1 C1 Ce1 3_655 1_555 2_646 84.42(18)
    O1 C1 O2 3_655 1_555 1_555 78.0(3)
    O1 C1 O2 3_655 1_555 4_655 78.0(3)
    O1 C1 O1 3_655 1_555 1_555 118.3(4)
    Ce1 C1 O1 1_655 1_555 3_655 111.34(14)
    Ce1 C1 Ce1 1_655 1_555 2_646 118.28(13)
    Ce1 C1 O2 1_655 1_555 1_555 170.4(4)
    Ce1 C1 O2 1_655 1_555 4_655 62.95(18)
    Ce1 C1 O1 1_655 1_555 1_555 55.91(11)
    Ce1 C1 Ce1 1_555 1_555 1_655 110.3(2)
    Ce1 C1 O1 1_555 1_555 3_655 111.34(14)
    Ce1 C1 Ce1 1_555 1_555 2_646 118.28(13)
    Ce1 C1 O2 1_555 1_555 1_555 62.95(18)
    Ce1 C1 O2 1_555 1_555 4_655 170.4(4)
    Ce1 C1 O1 1_555 1_555 1_555 55.91(11)
    O3 C1 Ce1 2_646 1_555 1_555 94.90(14)
    O3 C1 Ce1 2_646 1_555 1_655 94.90(14)
    O3 C1 O1 2_646 1_555 3_655 131.8(2)
    O3 C1 Ce1 2_646 1_555 2_646 47.42(12)
    O3 C1 O2 2_646 1_555 1_555 79.4(3)
    O3 C1 O2 2_646 1_555 4_655 79.4(3)
    O3 C1 O1 2_646 1_555 1_555 109.8(4)
    O2 O1 C1 4_655 1_555 1_555 31.12(8)
    O2 O1 O2 1_555 1_555 4_655 62.22(15)
    O2 O1 C1 1_555 1_555 1_555 31.12(8)
    Ce1 O1 O2 1_655 1_555 1_555 130.71(14)
    Ce1 O1 O2 1_655 1_555 4_655 69.15(7)
    Ce1 O1 C1 1_655 1_555 1_555 100.09(9)
    Ce1 O1 Ce1 1_555 1_555 1_655 154.65(14)
    Ce1 O1 O2 1_555 1_555 1_555 69.15(7)
    Ce1 O1 O2 1_555 1_555 4_655 130.71(14)
    Ce1 O1 C1 1_555 1_555 1_555 100.09(9)
    O2 O1 Ce1 2_656 1_555 1_555 56.65(6)
    O2 O1 Ce1 2_656 1_555 1_655 110.01(12)
    O2 O1 O2 2_656 1_555 1_555 118.67(5)
    O2 O1 O2 2_656 1_555 4_655 162.19(15)
    O2 O1 C1 2_656 1_555 1_555 146.2(2)
    O2 O1 O2 8_556 1_555 2_656 54.40(10)
    O2 O1 Ce1 8_556 1_555 1_555 110.01(12)
    O2 O1 Ce1 8_556 1_555 1_655 56.65(6)
    O2 O1 O2 8_556 1_555 1_555 162.19(15)
    O2 O1 O2 8_556 1_555 4_655 118.67(5)
    O2 O1 C1 8_556 1_555 1_555 146.2(2)
    C1 O1 O2 3_654 1_555 8_556 80.36(15)
    C1 O1 O2 3_654 1_555 2_656 80.36(15)
    C1 O1 Ce1 3_654 1_555 1_555 78.20(7)
    C1 O1 Ce1 3_654 1_555 1_655 78.20(7)
    C1 O1 O2 3_654 1_555 1_555 115.98(17)
    C1 O1 O2 3_654 1_555 4_655 115.98(17)
    C1 O1 C1 3_654 1_555 1_555 121.7(3)
    O2 O1 C1 3_654 1_555 3_654 24.59(8)
    O2 O1 O2 3_654 1_555 8_556 61.09(10)
    O2 O1 O2 3_654 1_555 2_656 81.83(10)
    O2 O1 Ce1 3_654 1_555 1_555 99.42(10)
    O2 O1 Ce1 3_654 1_555 1_655 55.61(6)
    O2 O1 O2 3_654 1_555 1_555 136.59(17)
    O2 O1 O2 3_654 1_555 4_655 109.91(12)
    O2 O1 C1 3_654 1_555 1_555 129.3(3)
    O2 O1 O2 5_554 1_555 3_654 43.85(10)
    O2 O1 C1 5_554 1_555 3_654 24.59(8)
    O2 O1 O2 5_554 1_555 8_556 81.83(10)
    O2 O1 O2 5_554 1_555 2_656 61.09(10)
    O2 O1 Ce1 5_554 1_555 1_555 55.61(6)
    O2 O1 Ce1 5_554 1_555 1_655 99.42(10)
    O2 O1 O2 5_554 1_555 1_555 109.91(12)
    O2 O1 O2 5_554 1_555 4_655 136.59(17)
    O2 O1 C1 5_554 1_555 1_555 129.3(3)
    O1 O2 C1 1_555 1_555 1_555 30.3(3)
    O2 O2 O1 4_655 1_555 1_555 58.89(7)
    O2 O2 C1 4_655 1_555 1_555 28.6(3)
    Ce1 O2 O2 3_555 1_555 4_655 121.18(5)
    Ce1 O2 O1 3_555 1_555 1_555 119.97(13)
    Ce1 O2 C1 3_555 1_555 1_555 124.9(3)
    Ce1 O2 Ce1 2_646 1_555 3_555 109.50(9)
    Ce1 O2 O2 2_646 1_555 4_655 64.84(5)
    Ce1 O2 O1 2_646 1_555 1_555 118.12(11)
    Ce1 O2 C1 2_646 1_555 1_555 91.1(3)
    Ce1 O2 Ce1 1_555 1_555 2_646 148.39(11)
    Ce1 O2 Ce1 1_555 1_555 3_555 94.25(7)
    Ce1 O2 O2 1_555 1_555 4_655 120.26(5)
    Ce1 O2 O1 1_555 1_555 1_555 61.89(8)
    Ce1 O2 C1 1_555 1_555 1_555 92.0(3)
    O2 O2 Ce1 4_555 1_555 1_555 59.74(5)
    O2 O2 Ce1 4_555 1_555 2_646 115.16(5)
    O2 O2 Ce1 4_555 1_555 3_555 58.82(5)
    O2 O2 O2 4_555 1_555 4_655 179.9999991(3)
    O2 O2 O1 4_555 1_555 1_555 121.11(7)
    O2 O2 C1 4_555 1_555 1_555 151.4(3)
    O3 O2 O2 1_555 1_555 4_555 62.42(5)
    O3 O2 Ce1 1_555 1_555 1_555 51.02(7)
    O3 O2 Ce1 1_555 1_555 2_646 158.85(13)
    O3 O2 Ce1 1_555 1_555 3_555 50.16(7)
    O3 O2 O2 1_555 1_555 4_655 117.58(5)
    O3 O2 O1 1_555 1_555 1_555 75.84(11)
    O3 O2 C1 1_555 1_555 1_555 97.2(3)
    O1 O2 O3 2_646 1_555 1_555 124.00(8)
    O1 O2 O2 2_646 1_555 4_555 62.80(5)
    O1 O2 Ce1 2_646 1_555 1_555 107.20(9)
    O1 O2 Ce1 2_646 1_555 2_646 53.50(5)
    O1 O2 Ce1 2_646 1_555 3_555 91.23(8)
    O1 O2 O2 2_646 1_555 4_655 117.20(5)
    O1 O2 O1 2_646 1_555 1_555 146.49(13)
    O1 O2 C1 2_646 1_555 1_555 138.1(3)
    O1 O2 O1 3_655 1_555 2_646 118.91(10)
    O1 O2 O3 3_655 1_555 1_555 73.06(10)
    O1 O2 O2 3_655 1_555 4_555 111.93(5)
    O1 O2 Ce1 3_655 1_555 1_555 121.37(10)
    O1 O2 Ce1 3_655 1_555 2_646 89.98(10)
    O1 O2 Ce1 3_655 1_555 3_555 53.15(6)
    O1 O2 O2 3_655 1_555 4_655 68.07(5)
    O1 O2 O1 3_655 1_555 1_555 91.51(10)
    O1 O2 C1 3_655 1_555 1_555 77.4(3)
    O3 O2 O1 3_554 1_555 3_655 169.99(11)
    O3 O2 O1 3_554 1_555 2_646 67.64(10)
    O3 O2 O3 3_554 1_555 1_555 97.05(9)
    O3 O2 O2 3_554 1_555 4_555 63.19(5)
    O3 O2 Ce1 3_554 1_555 1_555 48.74(7)
    O3 O2 Ce1 3_554 1_555 2_646 100.00(10)
    O3 O2 Ce1 3_554 1_555 3_555 121.61(8)
    O3 O2 O2 3_554 1_555 4_655 116.81(5)
    O3 O2 O1 3_554 1_555 1_555 84.41(12)
    O3 O2 C1 3_554 1_555 1_555 102.9(3)
    O2 O2 O3 6_657 1_555 3_554 127.11(13)
    O2 O2 O1 6_657 1_555 3_655 58.82(11)
    O2 O2 O1 6_657 1_555 2_646 60.09(9)
    O2 O2 O3 6_657 1_555 1_555 104.96(14)
    O2 O2 O2 6_657 1_555 4_555 85.58(8)
    O2 O2 Ce1 6_657 1_555 1_555 143.56(12)
    O2 O2 Ce1 6_657 1_555 2_646 54.44(6)
    O2 O2 Ce1 6_657 1_555 3_555 55.06(9)
    O2 O2 O2 6_657 1_555 4_655 94.42(8)
    O2 O2 O1 6_657 1_555 1_555 147.24(15)
    O2 O2 C1 6_657 1_555 1_555 120.7(3)
    O3 O2 O2 2_646 1_555 6_657 101.58(11)
    O3 O2 O3 2_646 1_555 3_554 58.77(8)
    O3 O2 O1 2_646 1_555 3_655 130.26(9)
    O3 O2 O1 2_646 1_555 2_646 63.29(8)
    O3 O2 O3 2_646 1_555 1_555 151.88(12)
    O3 O2 O2 2_646 1_555 4_555 111.14(5)
    O3 O2 Ce1 2_646 1_555 1_555 101.29(10)
    O3 O2 Ce1 2_646 1_555 2_646 49.15(7)
    O3 O2 Ce1 2_646 1_555 3_555 153.08(10)
    O3 O2 O2 2_646 1_555 4_655 68.86(5)
    O3 O2 O1 2_646 1_555 1_555 86.85(13)
    O3 O2 C1 2_646 1_555 1_555 76.8(3)
    Ce1 O3 Ce1 1_555 1_555 3_555 108.40(12)
    O2 O3 Ce1 1_555 1_555 1_555 59.42(9)
    O2 O3 Ce1 1_555 1_555 3_555 58.12(8)
    O2 O3 O2 4_555 1_555 1_555 55.15(10)
    O2 O3 Ce1 4_555 1_555 1_555 59.42(9)
    O2 O3 Ce1 4_555 1_555 3_555 58.12(8)
    O3 O3 O2 6_567 1_555 4_555 96.59(9)
    O3 O3 O2 6_567 1_555 1_555 151.48(15)
    O3 O3 Ce1 6_567 1_555 1_555 105.23(13)
    O3 O3 Ce1 6_567 1_555 3_555 113.06(13)
    O3 O3 O3 6_667 1_555 6_567 111.2(2)
    O3 O3 O2 6_667 1_555 4_555 151.48(15)
    O3 O3 O2 6_667 1_555 1_555 96.59(9)
    O3 O3 Ce1 6_667 1_555 1_555 105.23(13)
    O3 O3 Ce1 6_667 1_555 3_555 113.06(13)
    O2 O3 O3 3_555 1_555 6_667 106.29(16)
    O2 O3 O3 3_555 1_555 6_567 62.36(11)
    O2 O3 O2 3_555 1_555 4_555 91.88(9)
    O2 O3 O2 3_555 1_555 1_555 116.78(12)
    O2 O3 Ce1 3_555 1_555 1_555 148.48(9)
    O2 O3 Ce1 3_555 1_555 3_555 58.67(8)
    O2 O3 O2 5_555 1_555 3_555 53.62(10)
    O2 O3 O3 5_555 1_555 6_667 62.36(11)
    O2 O3 O3 5_555 1_555 6_567 106.29(16)
    O2 O3 O2 5_555 1_555 4_555 116.78(12)
    O2 O3 O2 5_555 1_555 1_555 91.88(9)
    O2 O3 Ce1 5_555 1_555 1_555 148.48(9)
    O2 O3 Ce1 5_555 1_555 3_555 58.67(8)
    C1 O3 O2 2_656 1_555 5_555 128.04(14)
    C1 O3 O2 2_656 1_555 3_555 128.04(14)
    C1 O3 O3 2_656 1_555 6_667 70.68(13)
    C1 O3 O3 2_656 1_555 6_567 70.68(13)
    C1 O3 O2 2_656 1_555 4_555 115.06(15)
    C1 O3 O2 2_656 1_555 1_555 115.06(15)
    C1 O3 Ce1 2_656 1_555 1_555 63.57(14)
    C1 O3 Ce1 2_656 1_555 3_555 171.97(18)
    O2 O3 C1 8_456 1_555 2_656 23.82(7)
    O2 O3 O2 8_456 1_555 5_555 147.54(12)
    O2 O3 O2 8_456 1_555 3_555 121.23(8)
    O2 O3 O3 8_456 1_555 6_667 94.48(15)
    O2 O3 O3 8_456 1_555 6_567 58.86(11)
    O2 O3 O2 8_456 1_555 4_555 94.53(8)
    O2 O3 O2 8_456 1_555 1_555 114.38(11)
    O2 O3 Ce1 8_456 1_555 1_555 55.25(8)
    O2 O3 Ce1 8_456 1_555 3_555 151.69(10)
    O2 O3 O2 2_656 1_555 8_456 42.28(9)
    O2 O3 C1 2_656 1_555 2_656 23.82(7)
    O2 O3 O2 2_656 1_555 5_555 121.23(8)
    O2 O3 O2 2_656 1_555 3_555 147.54(12)
    O2 O3 O3 2_656 1_555 6_667 58.86(11)
    O2 O3 O3 2_656 1_555 6_567 94.48(15)
    O2 O3 O2 2_656 1_555 4_555 114.38(11)
    O2 O3 O2 2_656 1_555 1_555 94.53(8)
    O2 O3 Ce1 2_656 1_555 1_555 55.25(8)
    O2 O3 Ce1 2_656 1_555 3_555 151.69(10)
data_CeriumIV_Oxide
_pd_block_diffractogram_id     'Alfa Aesar Ce(III) Carbonate'
_pd_block_id     'Cerium(IV) Oxide'
_chemical_formula_sum     "Ce O2"
_chemical_formula_weight     172.11
_space_group_crystal_system     cubic
_space_group_name_H-M_alt     Fm-3m
loop_
    _space_group_symop_id
    _space_group_symop_operation_xyz
    1 'x, y, z '
    2 '-x, -y, z '
    3 '-x, -z, -y '
    4 '-x, -z, y '
    5 '-x, z, -y '
    6 '-x, z, y '
    7 '-x, y, -z '
    8 '-x, y, z '
    9 '-y, -x, -z '
    10 '-y, -x, z '
    11 '-y, -z, -x '
    12 '-y, -z, x '
    13 '-y, z, -x '
    14 '-y, z, x '
    15 '-y, x, -z '
    16 '-y, x, z '
    17 '-z, -x, -y '
    18 '-z, -x, y '
    19 '-z, -y, -x '
    20 '-z, -y, x '
    21 '-z, y, -x '
    22 '-z, y, x '
    23 '-z, x, -y '
    24 '-z, x, y '
    25 'z, -x, -y '
    26 'z, -x, y '
    27 'z, -y, -x '
    28 'z, -y, x '
    29 'z, y, -x '
    30 'z, y, x '
    31 'z, x, -y '
    32 'z, x, y '
    33 'y, -x, -z '
    34 'y, -x, z '
    35 'y, -z, -x '
    36 'y, -z, x '
    37 'y, z, -x '
    38 'y, z, x '
    39 'y, x, -z '
    40 'y, x, z '
    41 'x, -y, -z '
    42 'x, -y, z '
    43 'x, -z, -y '
    44 'x, -z, y '
    45 'x, z, -y '
    46 'x, z, y '
    47 'x, y, -z '
    48 '-x, -y, -z '
    49 'x+1/2, y+1/2, z '
    50 '-x+1/2, -y+1/2, z '
    51 '-x+1/2, -z+1/2, -y '
    52 '-x+1/2, -z+1/2, y '
    53 '-x+1/2, z+1/2, -y '
    54 '-x+1/2, z+1/2, y '
    55 '-x+1/2, y+1/2, -z '
    56 '-x+1/2, y+1/2, z '
    57 '-y+1/2, -x+1/2, -z '
    58 '-y+1/2, -x+1/2, z '
    59 '-y+1/2, -z+1/2, -x '
    60 '-y+1/2, -z+1/2, x '
    61 '-y+1/2, z+1/2, -x '
    62 '-y+1/2, z+1/2, x '
    63 '-y+1/2, x+1/2, -z '
    64 '-y+1/2, x+1/2, z '
    65 '-z+1/2, -x+1/2, -y '
    66 '-z+1/2, -x+1/2, y '
    67 '-z+1/2, -y+1/2, -x '
    68 '-z+1/2, -y+1/2, x '
    69 '-z+1/2, y+1/2, -x '
    70 '-z+1/2, y+1/2, x '
    71 '-z+1/2, x+1/2, -y '
    72 '-z+1/2, x+1/2, y '
    73 'z+1/2, -x+1/2, -y '
    74 'z+1/2, -x+1/2, y '
    75 'z+1/2, -y+1/2, -x '
    76 'z+1/2, -y+1/2, x '
    77 'z+1/2, y+1/2, -x '
    78 'z+1/2, y+1/2, x '
    79 'z+1/2, x+1/2, -y '
    80 'z+1/2, x+1/2, y '
    81 'y+1/2, -x+1/2, -z '
    82 'y+1/2, -x+1/2, z '
    83 'y+1/2, -z+1/2, -x '
    84 'y+1/2, -z+1/2, x '
    85 'y+1/2, z+1/2, -x '
    86 'y+1/2, z+1/2, x '
    87 'y+1/2, x+1/2, -z '
    88 'y+1/2, x+1/2, z '
    89 'x+1/2, -y+1/2, -z '
    90 'x+1/2, -y+1/2, z '
    91 'x+1/2, -z+1/2, -y '
    92 'x+1/2, -z+1/2, y '
    93 'x+1/2, z+1/2, -y '
    94 'x+1/2, z+1/2, y '
    95 'x+1/2, y+1/2, -z '
    96 '-x+1/2, -y+1/2, -z '
    97 'x+1/2, y, z+1/2 '
    98 '-x+1/2, -y, z+1/2 '
    99 '-x+1/2, -z, -y+1/2 '
    100 '-x+1/2, -z, y+1/2 '
    101 '-x+1/2, z, -y+1/2 '
    102 '-x+1/2, z, y+1/2 '
    103 '-x+1/2, y, -z+1/2 '
    104 '-x+1/2, y, z+1/2 '
    105 '-y+1/2, -x, -z+1/2 '
    106 '-y+1/2, -x, z+1/2 '
    107 '-y+1/2, -z, -x+1/2 '
    108 '-y+1/2, -z, x+1/2 '
    109 '-y+1/2, z, -x+1/2 '
    110 '-y+1/2, z, x+1/2 '
    111 '-y+1/2, x, -z+1/2 '
    112 '-y+1/2, x, z+1/2 '
    113 '-z+1/2, -x, -y+1/2 '
    114 '-z+1/2, -x, y+1/2 '
    115 '-z+1/2, -y, -x+1/2 '
    116 '-z+1/2, -y, x+1/2 '
    117 '-z+1/2, y, -x+1/2 '
    118 '-z+1/2, y, x+1/2 '
    119 '-z+1/2, x, -y+1/2 '
    120 '-z+1/2, x, y+1/2 '
    121 'z+1/2, -x, -y+1/2 '
    122 'z+1/2, -x, y+1/2 '
    123 'z+1/2, -y, -x+1/2 '
    124 'z+1/2, -y, x+1/2 '
    125 'z+1/2, y, -x+1/2 '
    126 'z+1/2, y, x+1/2 '
    127 'z+1/2, x, -y+1/2 '
    128 'z+1/2, x, y+1/2 '
    129 'y+1/2, -x, -z+1/2 '
    130 'y+1/2, -x, z+1/2 '
    131 'y+1/2, -z, -x+1/2 '
    132 'y+1/2, -z, x+1/2 '
    133 'y+1/2, z, -x+1/2 '
    134 'y+1/2, z, x+1/2 '
    135 'y+1/2, x, -z+1/2 '
    136 'y+1/2, x, z+1/2 '
    137 'x+1/2, -y, -z+1/2 '
    138 'x+1/2, -y, z+1/2 '
    139 'x+1/2, -z, -y+1/2 '
    140 'x+1/2, -z, y+1/2 '
    141 'x+1/2, z, -y+1/2 '
    142 'x+1/2, z, y+1/2 '
    143 'x+1/2, y, -z+1/2 '
    144 '-x+1/2, -y, -z+1/2 '
    145 'x, y+1/2, z+1/2 '
    146 '-x, -y+1/2, z+1/2 '
    147 '-x, -z+1/2, -y+1/2 '
    148 '-x, -z+1/2, y+1/2 '
    149 '-x, z+1/2, -y+1/2 '
    150 '-x, z+1/2, y+1/2 '
    151 '-x, y+1/2, -z+1/2 '
    152 '-x, y+1/2, z+1/2 '
    153 '-y, -x+1/2, -z+1/2 '
    154 '-y, -x+1/2, z+1/2 '
    155 '-y, -z+1/2, -x+1/2 '
    156 '-y, -z+1/2, x+1/2 '
    157 '-y, z+1/2, -x+1/2 '
    158 '-y, z+1/2, x+1/2 '
    159 '-y, x+1/2, -z+1/2 '
    160 '-y, x+1/2, z+1/2 '
    161 '-z, -x+1/2, -y+1/2 '
    162 '-z, -x+1/2, y+1/2 '
    163 '-z, -y+1/2, -x+1/2 '
    164 '-z, -y+1/2, x+1/2 '
    165 '-z, y+1/2, -x+1/2 '
    166 '-z, y+1/2, x+1/2 '
    167 '-z, x+1/2, -y+1/2 '
    168 '-z, x+1/2, y+1/2 '
    169 'z, -x+1/2, -y+1/2 '
    170 'z, -x+1/2, y+1/2 '
    171 'z, -y+1/2, -x+1/2 '
    172 'z, -y+1/2, x+1/2 '
    173 'z, y+1/2, -x+1/2 '
    174 'z, y+1/2, x+1/2 '
    175 'z, x+1/2, -y+1/2 '
    176 'z, x+1/2, y+1/2 '
    177 'y, -x+1/2, -z+1/2 '
    178 'y, -x+1/2, z+1/2 '
    179 'y, -z+1/2, -x+1/2 '
    180 'y, -z+1/2, x+1/2 '
    181 'y, z+1/2, -x+1/2 '
    182 'y, z+1/2, x+1/2 '
    183 'y, x+1/2, -z+1/2 '
    184 'y, x+1/2, z+1/2 '
    185 'x, -y+1/2, -z+1/2 '
    186 'x, -y+1/2, z+1/2 '
    187 'x, -z+1/2, -y+1/2 '
    188 'x, -z+1/2, y+1/2 '
    189 'x, z+1/2, -y+1/2 '
    190 'x, z+1/2, y+1/2 '
    191 'x, y+1/2, -z+1/2 '
    192 '-x, -y+1/2, -z+1/2 '
_cell_length_a     5.42732(16)
_cell_length_b     5.42732(16)
_cell_length_c     5.42732(16)
_cell_angle_alpha     90
_cell_angle_beta     90
_cell_angle_gamma     90
_cell_volume     159.866(14)
_cell_formula_units_Z     4
_cell_measurement_theta_min     3.5
_cell_measurement_theta_max     58.3025
_cell_measurement_temperature     300
_exptl_crystal_density_diffrn     7.1511
_exptl_absorpt_coefficient_mu     30.216
_diffrn_ambient_temperature     300
_diffrn_radiation_type     Synchrotron
_diffrn_radiation_wavelength     0.729472200
_diffrn_measurement_device_type     'SSRL beam line 2-1'
_pd_meas_scan_method     step
_refine_ls_goodness_of_fit_all     0.227498309
_refine_ls_number_parameters     49
_refine_ls_number_restraints     0
_pd_phase_name     CeO2
_pd_proc_2theta_range_min     0.01
_pd_proc_2theta_range_max     116.61
_pd_proc_2theta_range_inc     0.005
_pd_proc_ls_prof_R_factor     2.57390517
_pd_proc_ls_prof_wR_factor     3.58288742
_pd_proc_ls_prof_wR_expected     15.7490727
_pd_spec_mount_mode     transmission
_pd_spec_mounting     'Kapton Capillary'
_pd_spec_shape     cylinder
_pd_spec_size_axial     1
_pd_spec_size_equat     0.7112
_pd_spec_size_thick     0.7112
loop_
    _atom_site_type_symbol
    _atom_site_label
    _atom_site_fract_x
    _atom_site_fract_y
    _atom_site_fract_z
    _atom_site_U_iso_or_equiv
    _atom_site_occupancy
    _atom_site_site_symmetry_multiplicity
    Ce+4 Ce1 0 0 0 0.00595(6) 1 4
    O-2 O1 0.25 0.25 0.25 0.0115(4) 1 8
loop_
    _geom_bond_atom_site_label_1
    _geom_bond_atom_site_label_2
    _geom_bond_site_symmetry_1
    _geom_bond_site_symmetry_2
    _geom_bond_distance
    Ce1 O1 1_555 6_555 2.35010(7)
    Ce1 O1 1_555 5_555 2.35010(7)
    Ce1 O1 1_555 26_555 2.35010(7)
    Ce1 O1 1_555 2_555 2.35010(7)
    Ce1 O1 1_555 25_555 2.35010(7)
    Ce1 O1 1_555 29_555 2.35010(7)
    Ce1 O1 1_555 1_555 2.35010(7)
    Ce1 O1 1_555 3_555 2.35010(7)
    O1 Ce1 1_555 145_555 2.35010(7)
    O1 Ce1 1_555 97_555 2.35010(7)
    O1 Ce1 1_555 49_555 2.35010(7)
    O1 Ce1 1_555 1_555 2.35010(7)
    O1 O1 1_555 26_565 2.71366(8)
    O1 O1 1_555 29_556 2.71366(8)
    O1 O1 1_555 6_655 2.71366(8)
    O1 O1 1_555 6_555 2.71366(8)
    O1 O1 1_555 29_555 2.71366(8)
    O1 O1 1_555 26_555 2.71366(8)
loop_
    _geom_angle_atom_site_label_1
    _geom_angle_atom_site_label_2
    _geom_angle_atom_site_label_3
    _geom_angle_site_symmetry_1
    _geom_angle_site_symmetry_2
    _geom_angle_site_symmetry_3
    _geom_angle
    O1 Ce1 O1 5_555 1_555 6_555 70.529
    O1 Ce1 O1 26_555 1_555 5_555 180.000
    O1 Ce1 O1 26_555 1_555 6_555 109.471
    O1 Ce1 O1 2_555 1_555 26_555 70.529
    O1 Ce1 O1 2_555 1_555 5_555 109.471
    O1 Ce1 O1 2_555 1_555 6_555 70.529
    O1 Ce1 O1 25_555 1_555 2_555 109.471
    O1 Ce1 O1 25_555 1_555 26_555 70.529
    O1 Ce1 O1 25_555 1_555 5_555 109.471
    O1 Ce1 O1 25_555 1_555 6_555 180.000
    O1 Ce1 O1 29_555 1_555 25_555 70.529
    O1 Ce1 O1 29_555 1_555 2_555 180.000
    O1 Ce1 O1 29_555 1_555 26_555 109.471
    O1 Ce1 O1 29_555 1_555 5_555 70.529
    O1 Ce1 O1 29_555 1_555 6_555 109.471
    O1 Ce1 O1 1_555 1_555 29_555 70.529
    O1 Ce1 O1 1_555 1_555 25_555 109.471
    O1 Ce1 O1 1_555 1_555 2_555 109.471
    O1 Ce1 O1 1_555 1_555 26_555 70.529
    O1 Ce1 O1 1_555 1_555 5_555 109.471
    O1 Ce1 O1 1_555 1_555 6_555 70.529
    O1 Ce1 O1 3_555 1_555 1_555 180.000
    O1 Ce1 O1 3_555 1_555 29_555 109.471
    O1 Ce1 O1 3_555 1_555 25_555 70.529
    O1 Ce1 O1 3_555 1_555 2_555 70.529
    O1 Ce1 O1 3_555 1_555 26_555 109.471
    O1 Ce1 O1 3_555 1_555 5_555 70.529
    O1 Ce1 O1 3_555 1_555 6_555 109.471
    Ce1 O1 Ce1 97_555 1_555 145_555 109.471
    Ce1 O1 Ce1 49_555 1_555 97_555 109.471
    Ce1 O1 Ce1 49_555 1_555 145_555 109.471
    Ce1 O1 Ce1 1_555 1_555 49_555 109.471
    Ce1 O1 Ce1 1_555 1_555 97_555 109.471
    Ce1 O1 Ce1 1_555 1_555 145_555 109.471
    O1 O1 Ce1 26_565 1_555 1_555 125.264
    O1 O1 Ce1 26_565 1_555 49_555 54.736
    O1 O1 Ce1 26_565 1_555 97_555 125.264
    O1 O1 Ce1 26_565 1_555 145_555 54.736
    O1 O1 O1 29_556 1_555 26_565 90.000
    O1 O1 Ce1 29_556 1_555 1_555 125.264
    O1 O1 Ce1 29_556 1_555 49_555 125.264
    O1 O1 Ce1 29_556 1_555 97_555 54.736
    O1 O1 Ce1 29_556 1_555 145_555 54.736
    O1 O1 O1 6_655 1_555 29_556 90.000
    O1 O1 O1 6_655 1_555 26_565 90.000
    O1 O1 Ce1 6_655 1_555 1_555 125.264
    O1 O1 Ce1 6_655 1_555 49_555 54.736
    O1 O1 Ce1 6_655 1_555 97_555 54.736
    O1 O1 Ce1 6_655 1_555 145_555 125.264
    O1 O1 O1 6_555 1_555 6_655 180.000
    O1 O1 O1 6_555 1_555 29_556 90.000
    O1 O1 O1 6_555 1_555 26_565 90.000
    O1 O1 Ce1 6_555 1_555 1_555 54.736
    O1 O1 Ce1 6_555 1_555 49_555 125.264
    O1 O1 Ce1 6_555 1_555 97_555 125.264
    O1 O1 Ce1 6_555 1_555 145_555 54.736
    O1 O1 O1 29_555 1_555 6_555 90.000
    O1 O1 O1 29_555 1_555 6_655 90.000
    O1 O1 O1 29_555 1_555 29_556 180.000
    O1 O1 O1 29_555 1_555 26_565 90.000
    O1 O1 Ce1 29_555 1_555 1_555 54.736
    O1 O1 Ce1 29_555 1_555 49_555 54.736
    O1 O1 Ce1 29_555 1_555 97_555 125.264
    O1 O1 Ce1 29_555 1_555 145_555 125.264
    O1 O1 O1 26_555 1_555 29_555 90.000
    O1 O1 O1 26_555 1_555 6_555 90.000
    O1 O1 O1 26_555 1_555 6_655 90.000
    O1 O1 O1 26_555 1_555 29_556 90.000
    O1 O1 O1 26_555 1_555 26_565 180.000
    O1 O1 Ce1 26_555 1_555 1_555 54.736
    O1 O1 Ce1 26_555 1_555 49_555 125.264
    O1 O1 Ce1 26_555 1_555 97_555 54.736
    O1 O1 Ce1 26_555 1_555 145_555 125.264
data_CeriumIII_carbonate_hydroxide
_pd_block_diffractogram_id     'Alfa Aesar Ce(III) Carbonate'
_pd_block_id     'Cerium(III) carbonate hydroxide'
_chemical_formula_sum     "Ce1 C1 H1 O4"
_chemical_formula_weight     217.13
_space_group_crystal_system     hexagonal
_space_group_name_H-M_alt     P-6
loop_
    _space_group_symop_id
    _space_group_symop_operation_xyz
    1 'x, y, z '
    2 '-x+y, -x, z '
    3 '-y, x-y, -z '
    4 '-y, x-y, z '
    5 'x, y, -z '
    6 '-x+y, -x, -z '
_cell_length_a     12.5550(12)
_cell_length_b     12.5550(12)
_cell_length_c     9.9257(15)
_cell_angle_alpha     90
_cell_angle_beta     90
_cell_angle_gamma     120
_cell_volume     1355.0(3)
_cell_formula_units_Z     18
_cell_measurement_theta_min     3.5
_cell_measurement_theta_max     58.3025
_cell_measurement_temperature     300
_exptl_crystal_density_diffrn     4.9245
_exptl_absorpt_coefficient_mu     16.185
_diffrn_ambient_temperature     300
_diffrn_radiation_type     Synchrotron
_diffrn_radiation_wavelength     0.729472200
_diffrn_measurement_device_type     'SSRL beam line 2-1'
_pd_meas_scan_method     step
_refine_ls_goodness_of_fit_all     0.227498309
_refine_ls_number_parameters     49
_refine_ls_number_restraints     0
_pd_phase_name     CeCO3OH
_pd_proc_2theta_range_min     0.01
_pd_proc_2theta_range_max     116.605
_pd_proc_2theta_range_inc     0.005
_pd_proc_ls_prof_R_factor     2.57390517
_pd_proc_ls_prof_wR_factor     3.58288742
_pd_proc_ls_prof_wR_expected     15.7490727
_pd_spec_mount_mode     transmission
_pd_spec_mounting     'Kapton Capillary'
_pd_spec_shape     cylinder
_pd_spec_size_axial     1
_pd_spec_size_equat     0.7112
_pd_spec_size_thick     0.7112
loop_
    _atom_site_type_symbol
    _atom_site_label
    _atom_site_fract_x
    _atom_site_fract_y
    _atom_site_fract_z
    _atom_site_U_iso_or_equiv
    _atom_site_occupancy
    _atom_site_site_symmetry_multiplicity
    Ce+3 Ce1 0.10783 0.22796 0.2353 0.90100001870576E-2  1 6
    Ce+3 Ce2 0.77882 0.56268 0.2542 0.13740001066814E-1  1 6
    Ce+3 Ce3 0.43856 0.54375 0.25769 0.10699999534768E-1  1 6
    C C1 0.8655 0.5103 0 0.29999999287440E-1 1 3
    C C2 -0.0902 0.1104 0 0.69999994115645E-2 1 3
    C C3 0.3037 0.4637 0 0.25000001517058E-1 1 3
    C C4 0.5531 0.4206 0.5 0.26000003604164E-1 1 3
    C C5 0.5356 0.7746 0.5 0.16999997485358E-1 1 3
    C C6 -0.0247 0.1777 0.5 0.15999995398252E-1 1 3
    O-2 O1 0.7601 0.5088 0 0.33999994970717E-1 1 3
    O-2 O2 0.9117 0.5098 0.1118 0.17800004221102E-1 1 6
    O-2 O3 0.0286 0.1691 0 0.16800002133996E-1  1 3
    O-2 O4 0.2316 0.1469 0.1119 0.13899999880933E-1  1 6
    O-2 O5 0.4114 0.5726 0 0.39999994828205E-1  1 3
    O-2 O6 0.2516 0.4173 0.1117 0.25600000236292E-1 1 6
    O-2 O7 0.8033 0.5032 0.5 0.29999999287440E-1 1 3
    O-2 O8 0.5796 0.4838 0.3884 0.18599998291698E-1 1 6
    O-2 O9 0.3638 0.5249 0.5 0.33000005548759E-1 1 3
    O-2 O10 0.5671 0.7415 0.3879 0.21799999904378E-1  1 6
    O-2 O11 0.0822 0.1794 0.5 0.43000001089523E-2  1 3
    O-2 O12 -0.0721 0.1799 0.3875 0.14199999240550E-1 1 6
    O-2 O13 0 0 0.2723 0.90999999949427E-2 1 2
    O-2 O14 0.6667 0.3333 0.2377 0.27000005691270E-1  1 6
    O-2 O15 0.3333 0.6667 0.2356 0.22999997342846E-1 1 6
    O-2 O16 0.9998 0.6804 0.3218 0.16800002133996E-1  1 6
    O-2 O17 0.6532 0.6543 0.1778 0.20399994449400E-1  1 6
loop_
    _geom_bond_atom_site_label_1
    _geom_bond_atom_site_label_2
    _geom_bond_site_symmetry_1
    _geom_bond_site_symmetry_2
    _geom_bond_distance
    Ce1 O16 1_555 4_655 2.4641(2)
    Ce1 O6 1_555 1_555 2.4745(2)
    Ce1 O3 1_555 1_555 2.5010(3)
    Ce1 O13 1_555 1_555 2.5068(2)
    Ce1 O17 1_555 2_565 2.5193(2)
    Ce1 O12 1_555 1_555 2.5271(2)
    Ce1 O4 1_555 1_555 2.5558(2)
    Ce1 O11 1_555 1_555 2.6799(4)
    Ce1 O10 1_555 2_565 2.7318(2)
    Ce1 C6 1_555 1_555 3.0033(4)
    Ce1 O4 1_555 4_555 3.0350(2)
    Ce1 C2 1_555 1_555 3.1851(3)
    Ce2 O17 1_555 1_555 2.4899(2)
    Ce2 O12 1_555 4_665 2.4954(2)
    Ce2 O16 1_555 1_555 2.4963(2)
    Ce2 O14 1_555 4_655 2.4985(2)
    Ce2 O14 1_555 2_665 2.4996(2)
    Ce2 O14 1_555 1_555 2.4996(2)
    Ce2 O2 1_555 1_555 2.5158(2)
    Ce2 O8 1_555 1_555 2.5562(2)
    Ce2 O1 1_555 1_555 2.5923(4)
    Ce2 O7 1_555 1_555 2.6142(3)
    Ce2 O4 1_555 2_665 2.6789(2)
    Ce2 C1 1_555 1_555 2.9493(3)
    Ce3 O17 1_555 1_555 2.4651(2)
    Ce3 O15 1_555 4_665 2.4923(2)
    Ce3 O15 1_555 2_565 2.4924(2)
    Ce3 O15 1_555 1_555 2.4935(2)
    Ce3 O16 1_555 4_655 2.5224(2)
    Ce3 O6 1_555 1_555 2.5305(2)
    Ce3 O10 1_555 1_555 2.5362(2)
    Ce3 O9 1_555 1_555 2.5494(3)
    Ce3 O8 1_555 1_555 2.5919(2)
    Ce3 O2 1_555 4_655 2.6160(2)
    Ce3 O5 1_555 1_555 2.6293(4)
    Ce3 C3 1_555 1_555 2.9525(3)
    Ce3 O10 1_555 2_565 3.1608(3)
    C1 O2 1_555 5_555 1.25361(15)
    C1 O2 1_555 1_555 1.25361(15)
    C1 O1 1_555 1_555 1.31398(12)
    C1 O1 1_555 2_665 2.9491(3)
    C1 Ce2 1_555 1_555 2.9493(3)
    C1 Ce2 1_555 5_555 2.9493(3)
    C1 O4 1_555 6_665 3.1779(3)
    C1 O4 1_555 2_665 3.1779(3)
    C2 O4 1_555 4_555 1.27075(15)
    C2 O4 1_555 3_555 1.27075(15)
    C2 O3 1_555 1_555 1.29174(12)
    C2 O3 1_555 3_555 2.7899(3)
    C2 O17 1_555 6_565 3.1361(2)
    C2 O17 1_555 2_565 3.1361(2)
    C2 O1 1_555 2_565 3.1659(3)
    C2 Ce1 1_555 5_555 3.1851(3)
    C2 Ce1 1_555 1_555 3.1851(3)
    C3 O6 1_555 1_555 1.27098(15)
    C3 O6 1_555 5_555 1.27098(15)
    C3 O5 1_555 1_555 1.35977(13)
    C3 O5 1_555 2_565 2.9095(3)
    C3 Ce3 1_555 5_555 2.9525(3)
    C3 Ce3 1_555 1_555 2.9525(3)
    C3 O2 1_555 3_655 3.0221(2)
    C3 O2 1_555 4_655 3.0221(2)
    C4 O8 1_555 1_555 1.30511(15)
    C4 O8 1_555 5_556 1.30511(15)
    C4 O7 1_555 3_656 1.31113(12)
    C4 O7 1_555 1_555 2.7722(3)
    C4 O16 1_555 3_656 3.1004(2)
    C4 O16 1_555 4_655 3.1004(2)
    C5 O10 1_555 5_556 1.31586(15)
    C5 O10 1_555 1_555 1.31586(15)
    C5 O9 1_555 3_666 1.35715(13)
    C5 O9 1_555 1_555 2.7782(3)
    C5 O16 1_555 2_675 3.0510(2)
    C5 O16 1_555 6_676 3.0510(2)
    C5 O11 1_555 3_666 3.1040(3)
    C6 O12 1_555 5_556 1.27210(15)
    C6 O12 1_555 1_555 1.27210(15)
    C6 O11 1_555 1_555 1.33159(12)
    C6 O11 1_555 3_556 2.9968(3)
    C6 Ce1 1_555 1_555 3.0033(4)
    C6 Ce1 1_555 5_556 3.0033(4)
    C6 O10 1_555 2_565 3.1214(3)
    C6 O10 1_555 6_566 3.1214(3)
    O1 C1 1_555 1_555 1.31398(12)
    O1 O2 1_555 5_555 2.19781(17)
    O1 O2 1_555 1_555 2.19781(17)
    O1 Ce2 1_555 5_555 2.5923(4)
    O1 Ce2 1_555 1_555 2.5923(4)
    O1 C1 1_555 3_655 2.9491(3)
    O1 O14 1_555 4_655 3.0346(3)
    O1 O14 1_555 3_655 3.0346(3)
    O1 O14 1_555 1_555 3.0353(3)
    O1 O14 1_555 5_555 3.0353(3)
    O1 O14 1_555 2_665 3.0353(3)
    O1 O14 1_555 6_665 3.0353(3)
    O1 O4 1_555 6_665 3.0500(3)
    O1 O4 1_555 2_665 3.0500(3)
    O1 O2 1_555 4_655 3.1571(3)
    O1 O2 1_555 3_655 3.1571(3)
    O1 C2 1_555 3_665 3.1659(3)
    O2 C1 1_555 1_555 1.25361(15)
    O2 O1 1_555 1_555 2.19781(17)
    O2 O2 1_555 5_555 2.2194(3)
    O2 Ce2 1_555 1_555 2.5158(2)
    O2 Ce3 1_555 2_665 2.6160(2)
    O2 O16 1_555 1_555 2.7905(3)
    O2 O17 1_555 2_665 2.8590(3)
    O2 O8 1_555 2_665 2.9497(4)
    O2 O5 1_555 2_665 2.9872(2)
    O2 O14 1_555 4_655 3.0192(2)
    O2 O14 1_555 1_555 3.0195(2)
    O2 O14 1_555 2_665 3.0203(2)
    O2 C3 1_555 2_665 3.0221(2)
    O2 O6 1_555 2_665 3.0968(3)
    O2 O1 1_555 2_665 3.1571(3)
    O3 C2 1_555 1_555 1.29174(12)
    O3 O4 1_555 4_555 2.20831(17)
    O3 O4 1_555 3_555 2.20831(17)
    O3 Ce1 1_555 5_555 2.5010(3)
    O3 Ce1 1_555 1_555 2.5010(3)
    O3 C2 1_555 2_555 2.7899(3)
    O3 O4 1_555 5_555 2.9185(2)
    O3 O4 1_555 1_555 2.9185(2)
    O3 O17 1_555 6_565 2.9969(2)
    O3 O17 1_555 2_565 2.9969(2)
    O3 O6 1_555 5_555 3.1708(3)
    O3 O6 1_555 1_555 3.1708(3)
    O4 C2 1_555 2_555 1.27075(15)
    O4 O3 1_555 2_555 2.20831(17)
    O4 O4 1_555 5_555 2.2214(3)
    O4 Ce1 1_555 1_555 2.5558(2)
    O4 Ce2 1_555 4_655 2.6789(2)
    O4 O16 1_555 4_655 2.8034(3)
    O4 O3 1_555 1_555 2.9185(2)
    O4 O17 1_555 4_655 2.9316(3)
    O4 O12 1_555 2_555 2.9447(4)
    O4 O13 1_555 1_555 3.0047(2)
    O4 Ce1 1_555 2_555 3.0350(2)
    O4 O1 1_555 3_655 3.0500(3)
    O4 C1 1_555 3_655 3.1779(3)
    O5 C3 1_555 1_555 1.35977(13)
    O5 O6 1_555 1_555 2.26809(18)
    O5 O6 1_555 5_555 2.26809(18)
    O5 Ce3 1_555 5_555 2.6293(4)
    O5 Ce3 1_555 1_555 2.6293(4)
    O5 C3 1_555 3_665 2.9095(3)
    O5 O2 1_555 4_655 2.9872(2)
    O5 O2 1_555 3_655 2.9872(2)
    O5 O15 1_555 3_665 2.9967(3)
    O5 O15 1_555 4_665 2.9967(3)
    O5 O15 1_555 6_565 2.9967(3)
    O5 O15 1_555 2_565 2.9967(3)
    O5 O15 1_555 5_555 2.9974(3)
    O5 O15 1_555 1_555 2.9974(3)
    O5 O6 1_555 3_665 3.0958(3)
    O5 O6 1_555 4_665 3.0958(3)
    O6 C3 1_555 1_555 1.27098(15)
    O6 O6 1_555 5_555 2.2174(3)
    O6 O5 1_555 1_555 2.26809(18)
    O6 Ce1 1_555 1_555 2.4745(2)
    O6 Ce3 1_555 1_555 2.5305(2)
    O6 O16 1_555 4_655 2.7637(3)
    O6 O17 1_555 2_565 2.8847(3)
    O6 O10 1_555 2_565 2.9468(4)
    O6 O15 1_555 4_665 3.0250(2)
    O6 O15 1_555 2_565 3.0259(2)
    O6 O15 1_555 1_555 3.0261(2)
    O6 O5 1_555 2_565 3.0958(3)
    O6 O2 1_555 4_655 3.0968(3)
    O6 O3 1_555 1_555 3.1708(3)
    O7 C4 1_555 2_665 1.31113(12)
    O7 O8 1_555 2_665 2.28678(18)
    O7 O8 1_555 6_666 2.28678(18)
    O7 Ce2 1_555 1_555 2.6142(3)
    O7 Ce2 1_555 5_556 2.6142(3)
    O7 C4 1_555 1_555 2.7722(3)
    O7 O8 1_555 5_556 2.9138(2)
    O7 O8 1_555 1_555 2.9138(2)
    O7 O16 1_555 1_555 2.9455(2)
    O7 O16 1_555 5_556 2.9455(2)
    O7 O12 1_555 4_665 3.1764(3)
    O7 O12 1_555 3_666 3.1764(3)
    O8 C4 1_555 1_555 1.30511(15)
    O8 O8 1_555 5_556 2.2154(3)
    O8 O7 1_555 3_656 2.28678(18)
    O8 Ce2 1_555 1_555 2.5562(2)
    O8 Ce3 1_555 1_555 2.5919(2)
    O8 O17 1_555 1_555 2.7978(3)
    O8 O7 1_555 1_555 2.9138(2)
    O8 O16 1_555 4_655 2.9352(3)
    O8 O2 1_555 4_655 2.9497(4)
    O8 O14 1_555 4_655 3.0106(2)
    O8 O14 1_555 2_665 3.0108(2)
    O8 O14 1_555 1_555 3.0116(2)
    O8 O12 1_555 4_665 3.1787(3)
    O8 O9 1_555 1_555 3.1988(3)
    O9 C5 1_555 2_565 1.35715(13)
    O9 O10 1_555 6_566 2.34095(19)
    O9 O10 1_555 2_565 2.34095(19)
    O9 Ce3 1_555 1_555 2.5494(3)
    O9 Ce3 1_555 5_556 2.5494(3)
    O9 C5 1_555 1_555 2.7782(3)
    O9 O10 1_555 1_555 2.8648(2)
    O9 O10 1_555 5_556 2.8648(2)
    O9 O16 1_555 3_656 2.9430(2)
    O9 O16 1_555 4_655 2.9430(2)
    O9 O8 1_555 1_555 3.1988(3)
    O9 O8 1_555 5_556 3.1988(3)
    O10 C5 1_555 1_555 1.31586(15)
    O10 O10 1_555 5_556 2.2253(3)
    O10 O9 1_555 3_666 2.34095(19)
    O10 Ce3 1_555 1_555 2.5362(2)
    O10 Ce1 1_555 4_665 2.7318(2)
    O10 O17 1_555 1_555 2.8106(3)
    O10 O9 1_555 1_555 2.8648(2)
    O10 O16 1_555 2_675 2.8952(3)
    O10 O6 1_555 4_665 2.9468(4)
    O10 O15 1_555 2_565 3.0034(2)
    O10 O11 1_555 3_666 3.0039(2)
    O10 O15 1_555 4_665 3.0042(2)
    O10 O15 1_555 1_555 3.0045(2)
    O10 C6 1_555 3_666 3.1214(3)
    O10 O12 1_555 4_665 3.1364(3)
    O10 Ce3 1_555 4_665 3.1608(3)
    O11 C6 1_555 1_555 1.33159(12)
    O11 O12 1_555 5_556 2.23874(18)
    O11 O12 1_555 1_555 2.23874(18)
    O11 Ce1 1_555 1_555 2.6799(4)
    O11 Ce1 1_555 5_556 2.6799(4)
    O11 O13 1_555 3_556 2.9869(3)
    O11 O13 1_555 1_555 2.9869(3)
    O11 C6 1_555 2_555 2.9968(3)
    O11 O10 1_555 2_565 3.0039(2)
    O11 O10 1_555 6_566 3.0039(2)
    O11 C5 1_555 2_565 3.1040(3)
    O11 O16 1_555 4_655 3.1405(2)
    O11 O16 1_555 3_656 3.1405(2)
    O12 C6 1_555 1_555 1.27210(15)
    O12 O12 1_555 5_556 2.2333(3)
    O12 O11 1_555 1_555 2.23874(18)
    O12 Ce2 1_555 2_565 2.4954(2)
    O12 Ce1 1_555 1_555 2.5271(2)
    O12 O17 1_555 2_565 2.7644(3)
    O12 O16 1_555 2_565 2.8549(3)
    O12 O4 1_555 4_555 2.9447(4)
    O12 O13 1_555 1_555 3.0451(2)
    O12 O10 1_555 2_565 3.1364(3)
    O12 O7 1_555 2_565 3.1764(3)
    O12 O8 1_555 2_565 3.1787(3)
    O13 Ce1 1_555 2_555 2.5068(2)
    O13 Ce1 1_555 1_555 2.5068(2)
    O13 Ce1 1_555 4_555 2.5068(2)
    O13 O11 1_555 3_556 2.9869(3)
    O13 O11 1_555 2_555 2.9869(3)
    O13 O11 1_555 1_555 2.9869(3)
    O13 O4 1_555 1_555 3.0047(2)
    O13 O4 1_555 4_555 3.0047(2)
    O13 O4 1_555 2_555 3.0047(2)
    O13 O12 1_555 4_555 3.0451(2)
    O13 O12 1_555 1_555 3.0451(2)
    O13 O12 1_555 2_555 3.0451(2)
    O14 Ce2 1_555 2_665 2.4985(2)
    O14 Ce2 1_555 4_655 2.4996(2)
    O14 Ce2 1_555 1_555 2.4996(2)
    O14 O8 1_555 2_665 3.0106(2)
    O14 O8 1_555 4_655 3.0108(2)
    O14 O8 1_555 1_555 3.0116(2)
    O14 O2 1_555 2_665 3.0192(2)
    O14 O2 1_555 1_555 3.0195(2)
    O14 O2 1_555 4_655 3.0203(2)
    O14 O1 1_555 2_665 3.0346(3)
    O14 O1 1_555 1_555 3.0353(3)
    O14 O1 1_555 3_655 3.0353(3)
    O15 Ce3 1_555 2_565 2.4923(2)
    O15 Ce3 1_555 4_665 2.4924(2)
    O15 Ce3 1_555 1_555 2.4935(2)
    O15 O5 1_555 2_565 2.9967(3)
    O15 O5 1_555 3_665 2.9967(3)
    O15 O5 1_555 1_555 2.9974(3)
    O15 O10 1_555 4_665 3.0034(2)
    O15 O10 1_555 2_565 3.0042(2)
    O15 O10 1_555 1_555 3.0045(2)
    O15 O6 1_555 2_565 3.0250(2)
    O15 O6 1_555 4_665 3.0259(2)
    O15 O6 1_555 1_555 3.0261(2)
    O16 Ce1 1_555 2_665 2.4641(2)
    O16 Ce2 1_555 1_555 2.4963(2)
    O16 Ce3 1_555 2_665 2.5224(2)
    O16 O6 1_555 2_665 2.7637(3)
    O16 O2 1_555 1_555 2.7905(3)
    O16 O4 1_555 2_665 2.8034(3)
    O16 O12 1_555 4_665 2.8549(3)
    O16 O10 1_555 4_765 2.8952(3)
    O16 O8 1_555 2_665 2.9352(3)
    O16 O9 1_555 2_665 2.9430(2)
    O16 O7 1_555 1_555 2.9455(2)
    O16 C5 1_555 3_766 3.0510(2)
    O16 C4 1_555 2_665 3.1004(2)
    O16 O11 1_555 2_665 3.1405(2)
    O17 Ce3 1_555 1_555 2.4651(2)
    O17 Ce2 1_555 1_555 2.4899(2)
    O17 Ce1 1_555 4_665 2.5193(2)
    O17 O12 1_555 4_665 2.7644(3)
    O17 O8 1_555 1_555 2.7978(3)
    O17 O10 1_555 1_555 2.8106(3)
    O17 O2 1_555 4_655 2.8590(3)
    O17 O6 1_555 4_665 2.8847(3)
    O17 O4 1_555 2_665 2.9316(3)
    O17 O3 1_555 3_665 2.9969(2)
    O17 C2 1_555 3_665 3.1361(2)
loop_
    _geom_angle_atom_site_label_1
    _geom_angle_atom_site_label_2
    _geom_angle_atom_site_label_3
    _geom_angle_site_symmetry_1
    _geom_angle_site_symmetry_2
    _geom_angle_site_symmetry_3
    _geom_angle
    O6 Ce1 O16 1_555 1_555 4_655 68.056(5)
    O3 Ce1 O6 1_555 1_555 1_555 79.175(7)
    O3 Ce1 O16 1_555 1_555 4_655 129.8011(2)
    O13 Ce1 O3 1_555 1_555 1_555 83.771(4)
    O13 Ce1 O6 1_555 1_555 1_555 152.565(2)
    O13 Ce1 O16 1_555 1_555 4_655 108.7737(16)
    O17 Ce1 O13 2_565 1_555 1_555 124.4587(3)
    O17 Ce1 O3 2_565 1_555 1_555 73.3033(17)
    O17 Ce1 O6 2_565 1_555 1_555 70.5643(14)
    O17 Ce1 O16 2_565 1_555 4_655 124.9270(7)
    O12 Ce1 O17 1_555 1_555 2_565 66.432(5)
    O12 Ce1 O13 1_555 1_555 1_555 74.4448(8)
    O12 Ce1 O3 1_555 1_555 1_555 108.161(8)
    O12 Ce1 O6 1_555 1_555 1_555 131.403(3)
    O12 Ce1 O16 1_555 1_555 4_655 122.034(8)
    O4 Ce1 O12 1_555 1_555 1_555 147.1714(15)
    O4 Ce1 O17 1_555 1_555 2_565 137.442(6)
    O4 Ce1 O13 1_555 1_555 1_555 72.806(2)
    O4 Ce1 O3 1_555 1_555 1_555 70.489(6)
    O4 Ce1 O6 1_555 1_555 1_555 81.271(4)
    O4 Ce1 O16 1_555 1_555 4_655 67.869(5)
    O11 Ce1 O4 1_555 1_555 1_555 114.016(5)
    O11 Ce1 O12 1_555 1_555 1_555 50.824(4)
    O11 Ce1 O17 1_555 1_555 2_565 108.5367(13)
    O11 Ce1 O13 1_555 1_555 1_555 70.2311(5)
    O11 Ce1 O3 1_555 1_555 1_555 149.713(5)
    O11 Ce1 O6 1_555 1_555 1_555 130.658(3)
    O11 Ce1 O16 1_555 1_555 4_655 75.123(4)
    O10 Ce1 O11 2_565 1_555 1_555 67.423(7)
    O10 Ce1 O4 2_565 1_555 1_555 132.857(2)
    O10 Ce1 O12 2_565 1_555 1_555 73.108(5)
    O10 Ce1 O17 2_565 1_555 2_565 64.572(5)
    O10 Ce1 O13 2_565 1_555 1_555 136.916(6)
    O10 Ce1 O3 2_565 1_555 1_555 133.255(3)
    O10 Ce1 O6 2_565 1_555 1_555 68.738(8)
    O10 Ce1 O16 2_565 1_555 4_655 67.498(2)
    C6 Ce1 O10 1_555 1_555 2_565 65.751(6)
    C6 Ce1 O11 1_555 1_555 1_555 26.318(4)
    C6 Ce1 O4 1_555 1_555 1_555 135.9611(18)
    C6 Ce1 O12 1_555 1_555 1_555 24.7246(6)
    C6 Ce1 O17 1_555 1_555 2_565 85.397(5)
    C6 Ce1 O13 1_555 1_555 1_555 72.8880(3)
    C6 Ce1 O3 1_555 1_555 1_555 131.157(8)
    C6 Ce1 O6 1_555 1_555 1_555 134.183(2)
    C6 Ce1 O16 1_555 1_555 4_655 98.538(8)
    O4 Ce1 C6 4_555 1_555 1_555 85.388(8)
    O4 Ce1 O10 4_555 1_555 2_565 121.160(2)
    O4 Ce1 O11 4_555 1_555 1_555 106.843(5)
    O4 Ce1 O4 4_555 1_555 1_555 103.942(5)
    O4 Ce1 O12 4_555 1_555 1_555 63.158(8)
    O4 Ce1 O17 4_555 1_555 2_565 62.9117(10)
    O4 Ce1 O13 4_555 1_555 1_555 64.849(2)
    O4 Ce1 O3 4_555 1_555 1_555 45.7692(5)
    O4 Ce1 O6 4_555 1_555 1_555 114.557(6)
    O4 Ce1 O16 4_555 1_555 4_655 171.314143(15)
    C2 Ce1 O4 1_555 1_555 4_555 23.4161(13)
    C2 Ce1 C6 1_555 1_555 1_555 108.784(9)
    C2 Ce1 O10 1_555 1_555 2_565 130.042(4)
    C2 Ce1 O11 1_555 1_555 1_555 129.519(6)
    C2 Ce1 O4 1_555 1_555 1_555 87.318(7)
    C2 Ce1 O12 1_555 1_555 1_555 85.999(10)
    C2 Ce1 O17 1_555 1_555 2_565 65.4949(10)
    C2 Ce1 O13 1_555 1_555 1_555 74.189(4)
    C2 Ce1 O3 1_555 1_555 1_555 22.3854(18)
    C2 Ce1 O6 1_555 1_555 1_555 96.147(8)
    C2 Ce1 O16 1_555 1_555 4_655 151.8603(15)
    O12 Ce2 O17 4_665 1_555 1_555 67.354(5)
    O16 Ce2 O12 1_555 1_555 4_665 69.7710(18)
    O16 Ce2 O17 1_555 1_555 1_555 125.5583(9)
    O14 Ce2 O16 4_655 1_555 1_555 121.25830(5)
    O14 Ce2 O12 4_655 1_555 4_665 147.535(3)
    O14 Ce2 O17 4_655 1_555 1_555 112.9651(9)
    O14 Ce2 O14 2_665 1_555 4_655 0.01479353(2)
    O14 Ce2 O16 2_665 1_555 1_555 121.27199(5)
    O14 Ce2 O12 2_665 1_555 4_665 147.526(3)
    O14 Ce2 O17 2_665 1_555 1_555 112.9520(9)
    O14 Ce2 O14 1_555 1_555 2_665 0.02877614(2)
    O14 Ce2 O14 1_555 1_555 4_655 0.01416762(2)
    O14 Ce2 O16 1_555 1_555 1_555 121.24432(5)
    O14 Ce2 O12 1_555 1_555 4_665 147.540(3)
    O14 Ce2 O17 1_555 1_555 1_555 112.9788(9)
    O2 Ce2 O14 1_555 1_555 1_555 74.03200(15)
    O2 Ce2 O14 1_555 1_555 2_665 74.05569(15)
    O2 Ce2 O14 1_555 1_555 4_655 74.04266(15)
    O2 Ce2 O16 1_555 1_555 1_555 67.661(5)
    O2 Ce2 O12 1_555 1_555 4_665 133.469(3)
    O2 Ce2 O17 1_555 1_555 1_555 127.415(8)
    O8 Ce2 O2 1_555 1_555 1_555 147.1439(17)
    O8 Ce2 O14 1_555 1_555 1_555 73.1120(16)
    O8 Ce2 O14 1_555 1_555 2_665 73.0883(16)
    O8 Ce2 O14 1_555 1_555 4_655 73.1014(16)
    O8 Ce2 O16 1_555 1_555 1_555 132.211(7)
    O8 Ce2 O12 1_555 1_555 4_665 77.981(5)
    O8 Ce2 O17 1_555 1_555 1_555 67.330(5)
    O1 Ce2 O8 1_555 1_555 1_555 117.556(5)
    O1 Ce2 O2 1_555 1_555 1_555 50.941(4)
    O1 Ce2 O14 1_555 1_555 1_555 73.1557(16)
    O1 Ce2 O14 1_555 1_555 2_665 73.1568(16)
    O1 Ce2 O14 1_555 1_555 4_655 73.1546(16)
    O1 Ce2 O16 1_555 1_555 1_555 110.1838(19)
    O1 Ce2 O12 1_555 1_555 4_665 135.141(2)
    O1 Ce2 O17 1_555 1_555 1_555 80.119(4)
    O7 Ce2 O1 1_555 1_555 1_555 147.362(5)
    O7 Ce2 O8 1_555 1_555 1_555 68.594(6)
    O7 Ce2 O2 1_555 1_555 1_555 105.114(8)
    O7 Ce2 O14 1_555 1_555 1_555 79.103(3)
    O7 Ce2 O14 1_555 1_555 2_665 79.110(3)
    O7 Ce2 O14 1_555 1_555 4_655 79.108(3)
    O7 Ce2 O16 1_555 1_555 1_555 70.347(2)
    O7 Ce2 O12 1_555 1_555 4_665 76.835(8)
    O7 Ce2 O17 1_555 1_555 1_555 127.4663(2)
    O4 Ce2 O7 2_665 1_555 1_555 131.117(3)
    O4 Ce2 O1 2_665 1_555 1_555 70.685(7)
    O4 Ce2 O8 2_665 1_555 1_555 132.731(2)
    O4 Ce2 O2 2_665 1_555 1_555 76.664(5)
    O4 Ce2 O14 2_665 1_555 1_555 142.800(5)
    O4 Ce2 O14 2_665 1_555 2_665 142.808(5)
    O4 Ce2 O14 2_665 1_555 4_655 142.802(5)
    O4 Ce2 O16 2_665 1_555 1_555 65.488(5)
    O4 Ce2 O12 2_665 1_555 4_665 69.272(8)
    O4 Ce2 O17 2_665 1_555 1_555 68.996(2)
    C1 Ce2 O4 1_555 1_555 2_665 68.560(6)
    C1 Ce2 O7 1_555 1_555 1_555 128.720(8)
    C1 Ce2 O1 1_555 1_555 1_555 26.437(4)
    C1 Ce2 O8 1_555 1_555 1_555 139.294(2)
    C1 Ce2 O2 1_555 1_555 1_555 24.9380(3)
    C1 Ce2 O14 1_555 1_555 1_555 75.2309(8)
    C1 Ce2 O14 1_555 1_555 2_665 75.2451(8)
    C1 Ce2 O14 1_555 1_555 4_655 75.2364(8)
    C1 Ce2 O16 1_555 1_555 1_555 86.399(5)
    C1 Ce2 O12 1_555 1_555 4_665 137.200(2)
    C1 Ce2 O17 1_555 1_555 1_555 103.417(7)
    O15 Ce3 O17 4_665 1_555 1_555 113.0721(11)
    O15 Ce3 O15 2_565 1_555 4_665 0.02883329(4)
    O15 Ce3 O17 2_565 1_555 1_555 113.0455(11)
    O15 Ce3 O15 1_555 1_555 2_565 0.01568046(3)
    O15 Ce3 O15 1_555 1_555 4_665 0.01348858(5)
    O15 Ce3 O17 1_555 1_555 1_555 113.0607(11)
    O16 Ce3 O15 4_655 1_555 1_555 120.81773(9)
    O16 Ce3 O15 4_655 1_555 2_565 120.83332(9)
    O16 Ce3 O15 4_655 1_555 4_665 120.80537(9)
    O16 Ce3 O17 4_655 1_555 1_555 125.4577(8)
    O6 Ce3 O16 1_555 1_555 4_655 66.315(5)
    O6 Ce3 O15 1_555 1_555 1_555 74.07022(9)
    O6 Ce3 O15 1_555 1_555 2_565 74.08174(9)
    O6 Ce3 O15 1_555 1_555 4_665 74.05803(9)
    O6 Ce3 O17 1_555 1_555 1_555 125.380(8)
    O10 Ce3 O6 1_555 1_555 1_555 147.4151(17)
    O10 Ce3 O16 1_555 1_555 4_655 134.128(7)
    O10 Ce3 O15 1_555 1_555 1_555 73.3558(18)
    O10 Ce3 O15 1_555 1_555 2_565 73.3441(18)
    O10 Ce3 O15 1_555 1_555 4_665 73.3681(18)
    O10 Ce3 O17 1_555 1_555 1_555 68.368(5)
    O9 Ce3 O10 1_555 1_555 1_555 68.571(6)
    O9 Ce3 O6 1_555 1_555 1_555 107.399(8)
    O9 Ce3 O16 1_555 1_555 4_655 70.9370(18)
    O9 Ce3 O15 1_555 1_555 1_555 81.717(3)
    O9 Ce3 O15 1_555 1_555 2_565 81.723(3)
    O9 Ce3 O15 1_555 1_555 4_665 81.716(3)
    O9 Ce3 O17 1_555 1_555 1_555 127.14389(9)
    O8 Ce3 O9 1_555 1_555 1_555 76.944(7)
    O8 Ce3 O10 1_555 1_555 1_555 80.589(4)
    O8 Ce3 O6 1_555 1_555 1_555 131.189(3)
    O8 Ce3 O16 1_555 1_555 4_655 70.0316(16)
    O8 Ce3 O15 1_555 1_555 1_555 150.962(3)
    O8 Ce3 O15 1_555 1_555 2_565 150.957(3)
    O8 Ce3 O15 1_555 1_555 4_665 150.971(3)
    O8 Ce3 O17 1_555 1_555 1_555 67.126(5)
    O2 Ce3 O8 4_655 1_555 1_555 68.994(8)
    O2 Ce3 O9 4_655 1_555 1_555 131.611(3)
    O2 Ce3 O10 4_655 1_555 1_555 134.069(2)
    O2 Ce3 O6 4_655 1_555 1_555 73.967(5)
    O2 Ce3 O16 4_655 1_555 4_655 65.755(5)
    O2 Ce3 O15 4_655 1_555 1_555 139.575(5)
    O2 Ce3 O15 4_655 1_555 2_565 139.577(5)
    O2 Ce3 O15 4_655 1_555 4_665 139.569(5)
    O2 Ce3 O17 4_655 1_555 1_555 68.407(2)
    O5 Ce3 O2 1_555 1_555 4_655 69.431(7)
    O5 Ce3 O8 1_555 1_555 1_555 132.955(2)
    O5 Ce3 O9 1_555 1_555 1_555 149.705(5)
    O5 Ce3 O10 1_555 1_555 1_555 115.072(5)
    O5 Ce3 O6 1_555 1_555 1_555 52.110(4)
    O5 Ce3 O16 1_555 1_555 4_655 110.7371(15)
    O5 Ce3 O15 1_555 1_555 1_555 71.5659(14)
    O5 Ce3 O15 1_555 1_555 2_565 71.5639(14)
    O5 Ce3 O15 1_555 1_555 4_665 71.5636(14)
    O5 Ce3 O17 1_555 1_555 1_555 77.882(4)
    C3 Ce3 O5 1_555 1_555 1_555 27.422(4)
    C3 Ce3 O2 1_555 1_555 4_655 65.410(6)
    C3 Ce3 O8 1_555 1_555 1_555 133.911(2)
    C3 Ce3 O9 1_555 1_555 1_555 131.591(7)
    C3 Ce3 O10 1_555 1_555 1_555 138.6430(19)
    C3 Ce3 O6 1_555 1_555 1_555 25.3362(4)
    C3 Ce3 O16 1_555 1_555 4_655 85.402(5)
    C3 Ce3 O15 1_555 1_555 1_555 75.1264(4)
    C3 Ce3 O15 1_555 1_555 2_565 75.1320(4)
    C3 Ce3 O15 1_555 1_555 4_665 75.1180(4)
    C3 Ce3 O17 1_555 1_555 1_555 101.092(8)
    O10 Ce3 C3 2_565 1_555 1_555 84.690(8)
    O10 Ce3 O5 2_565 1_555 1_555 106.178(5)
    O10 Ce3 O2 2_565 1_555 4_655 119.289(3)
    O10 Ce3 O8 2_565 1_555 1_555 112.721(6)
    O10 Ce3 O9 2_565 1_555 1_555 46.9082(7)
    O10 Ce3 O10 2_565 1_555 1_555 103.689(5)
    O10 Ce3 O6 2_565 1_555 1_555 61.182(8)
    O10 Ce3 O16 2_565 1_555 4_655 60.0063(11)
    O10 Ce3 O15 2_565 1_555 1_555 62.8915(17)
    O10 Ce3 O15 2_565 1_555 2_565 62.9060(17)
    O10 Ce3 O15 2_565 1_555 4_665 62.8812(17)
    O10 Ce3 O17 2_565 1_555 1_555 172.0527(4)
    O2 C1 O2 1_555 1_555 5_555 124.551(8)
    O1 C1 O2 1_555 1_555 1_555 117.717(4)
    O1 C1 O2 1_555 1_555 5_555 117.717(4)
    O1 C1 O1 2_665 1_555 1_555 93.782
    O1 C1 O2 2_665 1_555 1_555 87.6638(3)
    O1 C1 O2 2_665 1_555 5_555 87.6638(3)
    Ce2 C1 O1 1_555 1_555 2_665 103.3057(18)
    Ce2 C1 O1 1_555 1_555 1_555 61.442(4)
    Ce2 C1 O2 1_555 1_555 1_555 57.797(9)
    Ce2 C1 O2 1_555 1_555 5_555 168.9995(14)
    Ce2 C1 Ce2 5_555 1_555 1_555 117.627(9)
    Ce2 C1 O1 5_555 1_555 2_665 103.3057(18)
    Ce2 C1 O1 5_555 1_555 1_555 61.442(4)
    Ce2 C1 O2 5_555 1_555 1_555 168.9995(14)
    Ce2 C1 O2 5_555 1_555 5_555 57.797(9)
    O4 C1 Ce2 6_665 1_555 5_555 51.6872(9)
    O4 C1 Ce2 6_665 1_555 1_555 88.742(6)
    O4 C1 O1 6_665 1_555 2_665 154.808(3)
    O4 C1 O1 6_665 1_555 1_555 72.4156(4)
    O4 C1 O2 6_665 1_555 1_555 117.314(2)
    O4 C1 O2 6_665 1_555 5_555 80.799(5)
    O4 C1 O4 2_665 1_555 6_665 40.914(7)
    O4 C1 Ce2 2_665 1_555 5_555 88.742(6)
    O4 C1 Ce2 2_665 1_555 1_555 51.6872(9)
    O4 C1 O1 2_665 1_555 2_665 154.808(3)
    O4 C1 O1 2_665 1_555 1_555 72.4156(4)
    O4 C1 O2 2_665 1_555 1_555 80.799(5)
    O4 C1 O2 2_665 1_555 5_555 117.314(2)
    O4 C2 O4 3_555 1_555 4_555 121.864(9)
    O3 C2 O4 1_555 1_555 3_555 119.033(4)
    O3 C2 O4 1_555 1_555 4_555 119.033(4)
    O3 C2 O3 3_555 1_555 1_555 107.518
    O3 C2 O4 3_555 1_555 3_555 82.8618(10)
    O3 C2 O4 3_555 1_555 4_555 82.8618(10)
    O17 C2 O3 6_565 1_555 3_555 145.484(5)
    O17 C2 O3 6_565 1_555 1_555 71.8604(11)
    O17 C2 O4 6_565 1_555 3_555 69.006(7)
    O17 C2 O4 6_565 1_555 4_555 128.713(4)
    O17 C2 O17 2_565 1_555 6_565 68.489(10)
    O17 C2 O3 2_565 1_555 3_555 145.484(5)
    O17 C2 O3 2_565 1_555 1_555 71.8604(11)
    O17 C2 O4 2_565 1_555 3_555 128.713(4)
    O17 C2 O4 2_565 1_555 4_555 69.006(7)
    O1 C2 O17 2_565 1_555 2_565 62.5502(17)
    O1 C2 O17 2_565 1_555 6_565 62.5502(17)
    O1 C2 O3 2_565 1_555 3_555 128.500
    O1 C2 O3 2_565 1_555 1_555 123.982
    O1 C2 O4 2_565 1_555 3_555 73.128(2)
    O1 C2 O4 2_565 1_555 4_555 73.128(2)
    Ce1 C2 O1 5_555 1_555 2_565 108.2480(18)
    Ce1 C2 O17 5_555 1_555 2_565 98.211(7)
    Ce1 C2 O17 5_555 1_555 6_565 46.966(3)
    Ce1 C2 O3 5_555 1_555 3_555 106.1066(16)
    Ce1 C2 O3 5_555 1_555 1_555 47.507(5)
    Ce1 C2 O4 5_555 1_555 3_555 71.648(9)
    Ce1 C2 O4 5_555 1_555 4_555 165.2278(9)
    Ce1 C2 Ce1 1_555 1_555 5_555 94.321(10)
    Ce1 C2 O1 1_555 1_555 2_565 108.2480(18)
    Ce1 C2 O17 1_555 1_555 2_565 46.966(3)
    Ce1 C2 O17 1_555 1_555 6_565 98.211(7)
    Ce1 C2 O3 1_555 1_555 3_555 106.1066(16)
    Ce1 C2 O3 1_555 1_555 1_555 47.507(5)
    Ce1 C2 O4 1_555 1_555 3_555 165.2278(9)
    Ce1 C2 O4 1_555 1_555 4_555 71.648(9)
    O6 C3 O6 5_555 1_555 1_555 121.458(9)
    O5 C3 O6 1_555 1_555 5_555 119.079(4)
    O5 C3 O6 1_555 1_555 1_555 119.079(4)
    O5 C3 O5 2_565 1_555 1_555 91.626
    O5 C3 O6 2_565 1_555 5_555 86.1468(5)
    O5 C3 O6 2_565 1_555 1_555 86.1468(5)
    Ce3 C3 O5 5_555 1_555 2_565 102.6532(17)
    Ce3 C3 O5 5_555 1_555 1_555 62.937(4)
    Ce3 C3 O6 5_555 1_555 5_555 58.429(9)
    Ce3 C3 O6 5_555 1_555 1_555 171.0512(12)
    Ce3 C3 Ce3 1_555 1_555 5_555 120.063(9)
    Ce3 C3 O5 1_555 1_555 2_565 102.6532(17)
    Ce3 C3 O5 1_555 1_555 1_555 62.937(4)
    Ce3 C3 O6 1_555 1_555 5_555 171.0512(12)
    Ce3 C3 O6 1_555 1_555 1_555 58.429(9)
    O2 C3 Ce3 3_655 1_555 1_555 91.113(6)
    O2 C3 Ce3 3_655 1_555 5_555 51.9188(12)
    O2 C3 O5 3_655 1_555 2_565 154.494(3)
    O2 C3 O5 3_655 1_555 1_555 75.4961(4)
    O2 C3 O6 3_655 1_555 5_555 81.331(5)
    O2 C3 O6 3_655 1_555 1_555 119.334(2)
    O2 C3 O2 4_655 1_555 3_655 43.086(7)
    O2 C3 Ce3 4_655 1_555 1_555 51.9188(12)
    O2 C3 Ce3 4_655 1_555 5_555 91.113(6)
    O2 C3 O5 4_655 1_555 2_565 154.494(3)
    O2 C3 O5 4_655 1_555 1_555 75.4961(4)
    O2 C3 O6 4_655 1_555 5_555 119.334(2)
    O2 C3 O6 4_655 1_555 1_555 81.331(5)
    O8 C4 O8 5_556 1_555 1_555 116.151(9)
    O7 C4 O8 3_656 1_555 5_556 121.870(5)
    O7 C4 O8 3_656 1_555 1_555 121.870(5)
    O7 C4 O7 1_555 1_555 3_656 106.735
    O7 C4 O8 1_555 1_555 5_556 82.8679(9)
    O7 C4 O8 1_555 1_555 1_555 82.8679(9)
    O16 C4 O7 3_656 1_555 1_555 144.656(5)
    O16 C4 O7 3_656 1_555 3_656 70.9352(11)
    O16 C4 O8 3_656 1_555 5_556 70.508(7)
    O16 C4 O8 3_656 1_555 1_555 129.400(4)
    O16 C4 O16 4_655 1_555 3_656 69.570(10)
    O16 C4 O7 4_655 1_555 1_555 144.656(5)
    O16 C4 O7 4_655 1_555 3_656 70.9352(11)
    O16 C4 O8 4_655 1_555 5_556 129.400(4)
    O16 C4 O8 4_655 1_555 1_555 70.508(7)
    O10 C5 O10 1_555 1_555 5_556 115.469(9)
    O9 C5 O10 3_666 1_555 1_555 122.265(5)
    O9 C5 O10 3_666 1_555 5_556 122.265(5)
    O9 C5 O9 1_555 1_555 3_666 108.758
    O9 C5 O10 1_555 1_555 1_555 80.2118(13)
    O9 C5 O10 1_555 1_555 5_556 80.2118(13)
    O16 C5 O9 2_675 1_555 1_555 144.467(5)
    O16 C5 O9 2_675 1_555 3_666 72.5069(11)
    O16 C5 O10 2_675 1_555 1_555 70.667(7)
    O16 C5 O10 2_675 1_555 5_556 130.492(4)
    O16 C5 O16 6_676 1_555 2_675 70.862(10)
    O16 C5 O9 6_676 1_555 1_555 144.467(5)
    O16 C5 O9 6_676 1_555 3_666 72.5069(11)
    O16 C5 O10 6_676 1_555 1_555 130.492(4)
    O16 C5 O10 6_676 1_555 5_556 70.667(7)
    O11 C5 O16 3_666 1_555 6_676 61.3519(19)
    O11 C5 O16 3_666 1_555 2_675 61.3519(19)
    O11 C5 O9 3_666 1_555 1_555 128.934
    O11 C5 O9 3_666 1_555 3_666 122.309
    O11 C5 O10 3_666 1_555 1_555 73.333(2)
    O11 C5 O10 3_666 1_555 5_556 73.333(2)
    O12 C6 O12 1_555 1_555 5_556 122.755(9)
    O11 C6 O12 1_555 1_555 1_555 118.579(4)
    O11 C6 O12 1_555 1_555 5_556 118.579(4)
    O11 C6 O11 3_556 1_555 1_555 94.940
    O11 C6 O12 3_556 1_555 1_555 89.09252(12)
    O11 C6 O12 3_556 1_555 5_556 89.09252(12)
    Ce1 C6 O11 1_555 1_555 3_556 102.3527(17)
    Ce1 C6 O11 1_555 1_555 1_555 63.163(4)
    Ce1 C6 O12 1_555 1_555 1_555 56.191(8)
    Ce1 C6 O12 1_555 1_555 5_556 168.3507(16)
    Ce1 C6 Ce1 5_556 1_555 1_555 122.047(9)
    Ce1 C6 O11 5_556 1_555 3_556 102.3527(17)
    Ce1 C6 O11 5_556 1_555 1_555 63.163(4)
    Ce1 C6 O12 5_556 1_555 1_555 168.3507(16)
    Ce1 C6 O12 5_556 1_555 5_556 56.191(8)
    O10 C6 Ce1 2_565 1_555 5_556 91.202(6)
    O10 C6 Ce1 2_565 1_555 1_555 52.9355(11)
    O10 C6 O11 2_565 1_555 3_556 155.149(3)
    O10 C6 O11 2_565 1_555 1_555 72.5484(4)
    O10 C6 O12 2_565 1_555 1_555 78.933(5)
    O10 C6 O12 2_565 1_555 5_556 115.712(3)
    O10 C6 O10 6_566 1_555 2_565 41.766(7)
    O10 C6 Ce1 6_566 1_555 5_556 52.9355(11)
    O10 C6 Ce1 6_566 1_555 1_555 91.202(6)
    O10 C6 O11 6_566 1_555 3_556 155.149(3)
    O10 C6 O11 6_566 1_555 1_555 72.5484(4)
    O10 C6 O12 6_566 1_555 1_555 115.712(3)
    O10 C6 O12 6_566 1_555 5_556 78.933(5)
    O2 O1 C1 5_555 1_555 1_555 30.327(4)
    O2 O1 O2 1_555 1_555 5_555 60.651(9)
    O2 O1 C1 1_555 1_555 1_555 30.327(4)
    Ce2 O1 O2 5_555 1_555 1_555 121.647(4)
    Ce2 O1 O2 5_555 1_555 5_555 62.730(5)
    Ce2 O1 C1 5_555 1_555 1_555 92.1206(4)
    Ce2 O1 Ce2 1_555 1_555 5_555 153.468(5)
    Ce2 O1 O2 1_555 1_555 1_555 62.730(5)
    Ce2 O1 O2 1_555 1_555 5_555 121.647(4)
    Ce2 O1 C1 1_555 1_555 1_555 92.1206(4)
    C1 O1 Ce2 3_655 1_555 1_555 95.4609(9)
    C1 O1 Ce2 3_655 1_555 5_555 95.4609(9)
    C1 O1 O2 3_655 1_555 1_555 135.579(3)
    C1 O1 O2 3_655 1_555 5_555 135.579(3)
    C1 O1 C1 3_655 1_555 1_555 146.218
    O14 O1 C1 4_655 1_555 3_655 67.955(3)
    O14 O1 Ce2 4_655 1_555 1_555 52.001(7)
    O14 O1 Ce2 4_655 1_555 5_555 153.874(3)
    O14 O1 O2 4_655 1_555 1_555 68.340(5)
    O14 O1 O2 4_655 1_555 5_555 114.584(5)
    O14 O1 C1 4_655 1_555 1_555 91.79832(19)
    O14 O1 O14 3_655 1_555 4_655 102.062(10)
    O14 O1 C1 3_655 1_555 3_655 67.955(3)
    O14 O1 Ce2 3_655 1_555 1_555 153.874(3)
    O14 O1 Ce2 3_655 1_555 5_555 52.001(7)
    O14 O1 O2 3_655 1_555 1_555 114.584(5)
    O14 O1 O2 3_655 1_555 5_555 68.340(5)
    O14 O1 C1 3_655 1_555 1_555 91.79832(19)
    O14 O1 O14 1_555 1_555 3_655 102.046(10)
    O14 O1 O14 1_555 1_555 4_655 0.0200606(13)
    O14 O1 C1 1_555 1_555 3_655 67.958(2)
    O14 O1 Ce2 1_555 1_555 1_555 52.017(7)
    O14 O1 Ce2 1_555 1_555 5_555 153.860(3)
    O14 O1 O2 1_555 1_555 1_555 68.334(5)
    O14 O1 O2 1_555 1_555 5_555 114.567(5)
    O14 O1 C1 1_555 1_555 1_555 91.78632(19)
    O14 O1 O14 5_555 1_555 1_555 102.030(10)
    O14 O1 O14 5_555 1_555 3_655 0.0200606(13)
    O14 O1 O14 5_555 1_555 4_655 102.046(10)
    O14 O1 C1 5_555 1_555 3_655 67.958(2)
    O14 O1 Ce2 5_555 1_555 1_555 153.860(3)
    O14 O1 Ce2 5_555 1_555 5_555 52.017(7)
    O14 O1 O2 5_555 1_555 1_555 114.567(5)
    O14 O1 O2 5_555 1_555 5_555 68.334(5)
    O14 O1 C1 5_555 1_555 1_555 91.78632(19)
    O14 O1 O14 2_665 1_555 5_555 102.030(10)
    O14 O1 O14 2_665 1_555 1_555 0.023693(3)
    O14 O1 O14 2_665 1_555 3_655 102.045(10)
    O14 O1 O14 2_665 1_555 4_655 0.0196978(12)
    O14 O1 C1 2_665 1_555 3_655 67.937(3)
    O14 O1 Ce2 2_665 1_555 1_555 52.016(7)
    O14 O1 Ce2 2_665 1_555 5_555 153.856(3)
    O14 O1 O2 2_665 1_555 1_555 68.357(5)
    O14 O1 O2 2_665 1_555 5_555 114.589(5)
    O14 O1 C1 2_665 1_555 1_555 91.8100(2)
    O14 O1 O14 6_665 1_555 2_665 102.029(10)
    O14 O1 O14 6_665 1_555 5_555 0.023693(3)
    O14 O1 O14 6_665 1_555 1_555 102.030(10)
    O14 O1 O14 6_665 1_555 3_655 0.0196978(12)
    O14 O1 O14 6_665 1_555 4_655 102.045(10)
    O14 O1 C1 6_665 1_555 3_655 67.937(3)
    O14 O1 Ce2 6_665 1_555 1_555 153.856(3)
    O14 O1 Ce2 6_665 1_555 5_555 52.016(7)
    O14 O1 O2 6_665 1_555 1_555 114.589(5)
    O14 O1 O2 6_665 1_555 5_555 68.357(5)
    O14 O1 C1 6_665 1_555 1_555 91.8100(2)
    O4 O1 O14 6_665 1_555 6_665 107.531(8)
    O4 O1 O14 6_665 1_555 2_665 150.1528(15)
    O4 O1 O14 6_665 1_555 5_555 107.529(8)
    O4 O1 O14 6_665 1_555 1_555 150.1488(15)
    O4 O1 O14 6_665 1_555 3_655 107.514(8)
    O4 O1 O14 6_665 1_555 4_655 150.1351(15)
    O4 O1 C1 6_665 1_555 3_655 127.6082(10)
    O4 O1 Ce2 6_665 1_555 1_555 98.596(6)
    O4 O1 Ce2 6_665 1_555 5_555 55.9841(13)
    O4 O1 O2 6_665 1_555 1_555 95.108(3)
    O4 O1 O2 6_665 1_555 5_555 73.818(3)
    O4 O1 C1 6_665 1_555 1_555 83.33666(16)
    O4 O1 O4 2_665 1_555 6_665 42.712(7)
    O4 O1 O14 2_665 1_555 6_665 150.1528(15)
    O4 O1 O14 2_665 1_555 2_665 107.531(8)
    O4 O1 O14 2_665 1_555 5_555 150.1488(15)
    O4 O1 O14 2_665 1_555 1_555 107.529(8)
    O4 O1 O14 2_665 1_555 3_655 150.1351(15)
    O4 O1 O14 2_665 1_555 4_655 107.514(8)
    O4 O1 C1 2_665 1_555 3_655 127.6082(10)
    O4 O1 Ce2 2_665 1_555 1_555 55.9841(13)
    O4 O1 Ce2 2_665 1_555 5_555 98.596(6)
    O4 O1 O2 2_665 1_555 1_555 73.818(3)
    O4 O1 O2 2_665 1_555 5_555 95.108(3)
    O4 O1 C1 2_665 1_555 1_555 83.33666(16)
    O2 O1 O4 4_655 1_555 2_665 107.621(4)
    O2 O1 O4 4_655 1_555 6_665 123.9665(14)
    O2 O1 O14 4_655 1_555 6_665 91.220(5)
    O2 O1 O14 4_655 1_555 2_665 58.322(2)
    O2 O1 O14 4_655 1_555 5_555 91.240(5)
    O2 O1 O14 4_655 1_555 1_555 58.346(2)
    O2 O1 O14 4_655 1_555 3_655 91.238(5)
    O2 O1 O14 4_655 1_555 4_655 58.335(2)
    O2 O1 C1 4_655 1_555 3_655 23.375(3)
    O2 O1 Ce2 4_655 1_555 1_555 72.952(4)
    O2 O1 Ce2 4_655 1_555 5_555 113.019(3)
    O2 O1 O2 4_655 1_555 1_555 124.564(7)
    O2 O1 O2 4_655 1_555 5_555 157.25983(16)
    O2 O1 C1 4_655 1_555 1_555 149.913(2)
    O2 O1 O2 3_655 1_555 4_655 41.157(7)
    O2 O1 O4 3_655 1_555 2_665 123.9665(14)
    O2 O1 O4 3_655 1_555 6_665 107.621(4)
    O2 O1 O14 3_655 1_555 6_665 58.322(2)
    O2 O1 O14 3_655 1_555 2_665 91.220(5)
    O2 O1 O14 3_655 1_555 5_555 58.346(2)
    O2 O1 O14 3_655 1_555 1_555 91.240(5)
    O2 O1 O14 3_655 1_555 3_655 58.335(2)
    O2 O1 O14 3_655 1_555 4_655 91.238(5)
    O2 O1 C1 3_655 1_555 3_655 23.375(3)
    O2 O1 Ce2 3_655 1_555 1_555 113.019(3)
    O2 O1 Ce2 3_655 1_555 5_555 72.952(4)
    O2 O1 O2 3_655 1_555 1_555 157.25983(16)
    O2 O1 O2 3_655 1_555 5_555 124.564(7)
    O2 O1 C1 3_655 1_555 1_555 149.913(2)
    C2 O1 O2 3_665 1_555 3_655 108.2704(4)
    C2 O1 O2 3_665 1_555 4_655 108.2704(4)
    C2 O1 O4 3_665 1_555 2_665 23.497(3)
    C2 O1 O4 3_665 1_555 6_665 23.497(3)
    C2 O1 O14 3_665 1_555 6_665 128.752(5)
    C2 O1 O14 3_665 1_555 2_665 128.752(5)
    C2 O1 O14 3_665 1_555 5_555 128.754(5)
    C2 O1 O14 3_665 1_555 1_555 128.754(5)
    C2 O1 O14 3_665 1_555 3_655 128.737(5)
    C2 O1 O14 3_665 1_555 4_655 128.737(5)
    C2 O1 C1 3_665 1_555 3_655 120.900
    C2 O1 Ce2 3_665 1_555 1_555 76.818(2)
    C2 O1 Ce2 3_665 1_555 5_555 76.818(2)
    C2 O1 O2 3_665 1_555 1_555 92.81701(13)
    C2 O1 O2 3_665 1_555 5_555 92.81701(13)
    C2 O1 C1 3_665 1_555 1_555 92.881
    O1 O2 C1 1_555 1_555 1_555 31.9553(2)
    O2 O2 O1 5_555 1_555 1_555 59.675(4)
    O2 O2 C1 5_555 1_555 1_555 27.724(4)
    Ce2 O2 O2 1_555 1_555 5_555 124.181(5)
    Ce2 O2 O1 1_555 1_555 1_555 66.329(9)
    Ce2 O2 C1 1_555 1_555 1_555 97.265(9)
    Ce3 O2 Ce2 2_665 1_555 1_555 106.246(8)
    Ce3 O2 O2 2_665 1_555 5_555 123.610(5)
    Ce3 O2 O1 2_665 1_555 1_555 167.1937(5)
    Ce3 O2 C1 2_665 1_555 1_555 149.7004(8)
    O16 O2 Ce3 1_555 1_555 2_665 55.508(4)
    O16 O2 Ce2 1_555 1_555 1_555 55.836(4)
    O16 O2 O2 1_555 1_555 5_555 138.329(5)
    O16 O2 O1 1_555 1_555 1_555 113.036(5)
    O16 O2 C1 1_555 1_555 1_555 131.621(6)
    O17 O2 O16 2_665 1_555 1_555 103.383(5)
    O17 O2 Ce3 2_665 1_555 2_665 53.2950(5)
    O17 O2 Ce2 2_665 1_555 1_555 127.563(6)
    O17 O2 O2 2_665 1_555 5_555 103.246(2)
    O17 O2 O1 2_665 1_555 1_555 139.50057(4)
    O17 O2 C1 2_665 1_555 1_555 123.6860(7)
    O8 O2 O17 2_665 1_555 2_665 57.5622(8)
    O8 O2 O16 2_665 1_555 1_555 61.433(8)
    O8 O2 Ce3 2_665 1_555 2_665 55.117(4)
    O8 O2 Ce2 2_665 1_555 1_555 71.233(7)
    O8 O2 O2 2_665 1_555 5_555 158.555(3)
    O8 O2 O1 2_665 1_555 1_555 127.228(3)
    O8 O2 C1 2_665 1_555 1_555 154.027(4)
    O5 O2 O8 2_665 1_555 2_665 107.485(4)
    O5 O2 O17 2_665 1_555 2_665 66.435(3)
    O5 O2 O16 2_665 1_555 1_555 94.342(5)
    O5 O2 Ce3 2_665 1_555 2_665 55.494(8)
    O5 O2 Ce2 2_665 1_555 1_555 147.6959(6)
    O5 O2 O2 2_665 1_555 5_555 68.193(4)
    O5 O2 O1 2_665 1_555 1_555 125.173(8)
    O5 O2 C1 2_665 1_555 1_555 94.629(8)
    O14 O2 O5 4_655 1_555 2_665 155.7434(6)
    O14 O2 O8 4_655 1_555 2_665 60.571(3)
    O14 O2 O17 4_655 1_555 2_665 90.0405(19)
    O14 O2 O16 4_655 1_555 1_555 96.969(7)
    O14 O2 Ce3 4_655 1_555 2_665 115.590(8)
    O14 O2 Ce2 4_655 1_555 1_555 52.716(2)
    O14 O2 O2 4_655 1_555 5_555 114.450(4)
    O14 O2 O1 4_655 1_555 1_555 69.086(6)
    O14 O2 C1 4_655 1_555 1_555 93.773(7)
    O14 O2 O14 1_555 1_555 4_655 0.0232172(7)
    O14 O2 O5 1_555 1_555 2_665 155.7204(6)
    O14 O2 O8 1_555 1_555 2_665 60.564(3)
    O14 O2 O17 1_555 1_555 2_665 90.0188(19)
    O14 O2 O16 1_555 1_555 1_555 96.982(7)
    O14 O2 Ce3 1_555 1_555 2_665 115.581(8)
    O14 O2 Ce2 1_555 1_555 1_555 52.738(2)
    O14 O2 O2 1_555 1_555 5_555 114.447(4)
    O14 O2 O1 1_555 1_555 1_555 69.099(6)
    O14 O2 C1 1_555 1_555 1_555 93.779(7)
    O14 O2 O14 2_665 1_555 1_555 0.01806332(14)
    O14 O2 O14 2_665 1_555 4_655 0.0114801(8)
    O14 O2 O5 2_665 1_555 2_665 155.7371(6)
    O14 O2 O8 2_665 1_555 2_665 60.577(3)
    O14 O2 O17 2_665 1_555 2_665 90.0367(19)
    O14 O2 O16 2_665 1_555 1_555 96.980(7)
    O14 O2 Ce3 2_665 1_555 2_665 115.595(8)
    O14 O2 Ce2 2_665 1_555 1_555 52.726(2)
    O14 O2 O2 2_665 1_555 5_555 114.440(4)
    O14 O2 O1 2_665 1_555 1_555 69.083(6)
    O14 O2 C1 2_665 1_555 1_555 93.767(7)
    C3 O2 O14 2_665 1_555 2_665 176.6114(3)
    C3 O2 O14 2_665 1_555 1_555 176.6141(3)
    C3 O2 O14 2_665 1_555 4_655 176.6000(3)
    C3 O2 O5 2_665 1_555 2_665 26.1478(6)
    C3 O2 O8 2_665 1_555 2_665 117.446(3)
    C3 O2 O17 2_665 1_555 2_665 90.9548(17)
    C3 O2 O16 2_665 1_555 1_555 79.638(7)
    C3 O2 Ce3 2_665 1_555 2_665 62.671(7)
    C3 O2 Ce2 2_665 1_555 1_555 124.409(2)
    C3 O2 O2 2_665 1_555 5_555 68.457(3)
    C3 O2 O1 2_665 1_555 1_555 111.958(6)
    C3 O2 C1 2_665 1_555 1_555 88.379(6)
    O6 O2 C3 2_665 1_555 2_665 23.937(3)
    O6 O2 O14 2_665 1_555 2_665 152.681(3)
    O6 O2 O14 2_665 1_555 1_555 152.682(3)
    O6 O2 O14 2_665 1_555 4_655 152.669(3)
    O6 O2 O5 2_665 1_555 2_665 43.7297(15)
    O6 O2 O8 2_665 1_555 2_665 100.9468(17)
    O6 O2 O17 2_665 1_555 2_665 96.28874(6)
    O6 O2 O16 2_665 1_555 1_555 55.701(4)
    O6 O2 Ce3 2_665 1_555 2_665 51.752(2)
    O6 O2 Ce2 2_665 1_555 1_555 104.0585(8)
    O6 O2 O2 2_665 1_555 5_555 89.981636(3)
    O6 O2 O1 2_665 1_555 1_555 118.3820(14)
    O6 O2 C1 2_665 1_555 1_555 104.485(2)
    O1 O2 O6 2_665 1_555 2_665 147.086(2)
    O1 O2 C3 2_665 1_555 2_665 124.506(5)
    O1 O2 O14 2_665 1_555 2_665 58.808(5)
    O1 O2 O14 2_665 1_555 1_555 58.802(5)
    O1 O2 O14 2_665 1_555 4_655 58.819(5)
    O1 O2 O5 2_665 1_555 2_665 103.564(3)
    O1 O2 O8 2_665 1_555 2_665 92.206(6)
    O1 O2 O17 2_665 1_555 2_665 65.672(3)
    O1 O2 O16 2_665 1_555 1_555 151.8658(16)
    O1 O2 Ce3 2_665 1_555 2_665 118.936(2)
    O1 O2 Ce2 2_665 1_555 1_555 108.736(3)
    O1 O2 O2 2_665 1_555 5_555 69.422(3)
    O1 O2 O1 2_665 1_555 1_555 73.838(3)
    O1 O2 C1 2_665 1_555 1_555 68.961(3)
    O4 O3 C2 4_555 1_555 1_555 30.207(4)
    O4 O3 O4 3_555 1_555 4_555 60.392(9)
    O4 O3 C2 3_555 1_555 1_555 30.207(4)
    Ce1 O3 O4 5_555 1_555 3_555 79.987(8)
    Ce1 O3 O4 5_555 1_555 4_555 139.9486(12)
    Ce1 O3 C2 5_555 1_555 1_555 110.107(3)
    Ce1 O3 Ce1 1_555 1_555 5_555 138.078(7)
    Ce1 O3 O4 1_555 1_555 3_555 139.9486(12)
    Ce1 O3 O4 1_555 1_555 4_555 79.987(8)
    Ce1 O3 C2 1_555 1_555 1_555 110.107(3)
    C2 O3 Ce1 2_555 1_555 1_555 80.8397(14)
    C2 O3 Ce1 2_555 1_555 5_555 80.8397(14)
    C2 O3 O4 2_555 1_555 3_555 126.3958(19)
    C2 O3 O4 2_555 1_555 4_555 126.3958(19)
    C2 O3 C2 2_555 1_555 1_555 132.482
    O4 O3 C2 5_555 1_555 2_555 25.597(3)
    O4 O3 Ce1 5_555 1_555 1_555 98.412(6)
    O4 O3 Ce1 5_555 1_555 5_555 55.6339(17)
    O4 O3 O4 5_555 1_555 3_555 118.180(7)
    O4 O3 O4 5_555 1_555 4_555 148.7666(8)
    O4 O3 C2 5_555 1_555 1_555 139.4551(17)
    O4 O3 O4 1_555 1_555 5_555 44.738(7)
    O4 O3 C2 1_555 1_555 2_555 25.597(3)
    O4 O3 Ce1 1_555 1_555 1_555 55.6339(17)
    O4 O3 Ce1 1_555 1_555 5_555 98.412(6)
    O4 O3 O4 1_555 1_555 3_555 148.7666(8)
    O4 O3 O4 1_555 1_555 4_555 118.180(7)
    O4 O3 C2 1_555 1_555 1_555 139.4551(17)
    O17 O3 O4 6_565 1_555 1_555 136.5832(14)
    O17 O3 O4 6_565 1_555 5_555 106.150(6)
    O17 O3 C2 6_565 1_555 2_555 131.457(3)
    O17 O3 Ce1 6_565 1_555 1_555 120.450(6)
    O17 O3 Ce1 6_565 1_555 5_555 53.628(5)
    O17 O3 O4 6_565 1_555 3_555 66.568(4)
    O17 O3 O4 6_565 1_555 4_555 101.227(5)
    O17 O3 C2 6_565 1_555 1_555 83.9598(4)
    O17 O3 O17 2_565 1_555 6_565 72.154(10)
    O17 O3 O4 2_565 1_555 1_555 106.150(6)
    O17 O3 O4 2_565 1_555 5_555 136.5832(14)
    O17 O3 C2 2_565 1_555 2_555 131.457(3)
    O17 O3 Ce1 2_565 1_555 1_555 53.628(5)
    O17 O3 Ce1 2_565 1_555 5_555 120.450(6)
    O17 O3 O4 2_565 1_555 3_555 101.227(5)
    O17 O3 O4 2_565 1_555 4_555 66.568(4)
    O17 O3 C2 2_565 1_555 1_555 83.9598(4)
    O6 O3 O17 5_555 1_555 2_565 81.261(5)
    O6 O3 O17 5_555 1_555 6_565 55.6851(18)
    O6 O3 O4 5_555 1_555 1_555 80.954(3)
    O6 O3 O4 5_555 1_555 5_555 64.9528(17)
    O6 O3 C2 5_555 1_555 2_555 83.63140(14)
    O6 O3 Ce1 5_555 1_555 1_555 90.621(7)
    O6 O3 Ce1 5_555 1_555 5_555 50.04329(19)
    O6 O3 O4 5_555 1_555 3_555 118.333(6)
    O6 O3 O4 5_555 1_555 4_555 145.7234(8)
    O6 O3 C2 5_555 1_555 1_555 139.5517(15)
    O6 O3 O6 1_555 1_555 5_555 40.933(7)
    O6 O3 O17 1_555 1_555 2_565 55.6851(18)
    O6 O3 O17 1_555 1_555 6_565 81.261(5)
    O6 O3 O4 1_555 1_555 1_555 64.9528(17)
    O6 O3 O4 1_555 1_555 5_555 80.954(3)
    O6 O3 C2 1_555 1_555 2_555 83.63140(14)
    O6 O3 Ce1 1_555 1_555 1_555 50.04329(19)
    O6 O3 Ce1 1_555 1_555 5_555 90.621(7)
    O6 O3 O4 1_555 1_555 3_555 145.7234(8)
    O6 O3 O4 1_555 1_555 4_555 118.333(6)
    O6 O3 C2 1_555 1_555 1_555 139.5517(15)
    O3 O4 C2 2_555 1_555 2_555 30.75981(11)
    O4 O4 O3 5_555 1_555 2_555 59.804(4)
    O4 O4 C2 5_555 1_555 2_555 29.068(4)
    Ce1 O4 O4 1_555 1_555 5_555 118.636(4)
    Ce1 O4 O3 1_555 1_555 2_555 121.577(3)
    Ce1 O4 C2 1_555 1_555 2_555 124.405(3)
    Ce2 O4 Ce1 4_655 1_555 1_555 107.315(7)
    Ce2 O4 O4 4_655 1_555 5_555 121.820(5)
    Ce2 O4 O3 4_655 1_555 2_555 121.554(3)
    Ce2 O4 C2 4_655 1_555 2_555 128.183(4)
    O16 O4 Ce2 4_655 1_555 4_655 54.116(4)
    O16 O4 Ce1 4_655 1_555 1_555 54.511(3)
    O16 O4 O4 4_655 1_555 5_555 138.003(5)
    O16 O4 O3 4_655 1_555 2_555 162.1872(6)
    O16 O4 C2 4_655 1_555 2_555 166.9973(8)
    O3 O4 O16 1_555 1_555 4_655 103.575(4)
    O3 O4 Ce2 1_555 1_555 4_655 156.3470(4)
    O3 O4 Ce1 1_555 1_555 1_555 53.878(7)
    O3 O4 O4 1_555 1_555 5_555 67.631(4)
    O3 O4 O3 1_555 1_555 2_555 82.098(3)
    O3 O4 C2 1_555 1_555 2_555 71.541(4)
    O17 O4 O3 4_655 1_555 1_555 150.7228463(14)
    O17 O4 O16 4_655 1_555 4_655 101.251(5)
    O17 O4 Ce2 4_655 1_555 4_655 52.4576(5)
    O17 O4 Ce1 4_655 1_555 1_555 137.099(6)
    O17 O4 O4 4_655 1_555 5_555 102.892(2)
    O17 O4 O3 4_655 1_555 2_555 69.711(4)
    O17 O4 C2 4_655 1_555 2_555 87.123(4)
    O12 O4 O17 2_555 1_555 4_655 56.1243(12)
    O12 O4 O3 2_555 1_555 1_555 127.1113(13)
    O12 O4 O16 2_555 1_555 4_655 59.500(8)
    O12 O4 Ce2 2_555 1_555 4_655 52.425(4)
    O12 O4 Ce1 2_555 1_555 1_555 81.312(7)
    O12 O4 O4 2_555 1_555 5_555 158.275(4)
    O12 O4 O3 2_555 1_555 2_555 103.490(7)
    O12 O4 C2 2_555 1_555 2_555 133.190(7)
    O13 O4 O12 1_555 1_555 2_555 61.563(5)
    O13 O4 O17 1_555 1_555 4_655 97.026(3)
    O13 O4 O3 1_555 1_555 1_555 68.714(6)
    O13 O4 O16 1_555 1_555 4_655 88.112(8)
    O13 O4 Ce2 1_555 1_555 4_655 113.573(9)
    O13 O4 Ce1 1_555 1_555 1_555 52.846(3)
    O13 O4 O4 1_555 1_555 5_555 121.996(5)
    O13 O4 O3 1_555 1_555 2_555 78.146(7)
    O13 O4 C2 1_555 1_555 2_555 100.832(8)
    Ce1 O4 O13 2_555 1_555 1_555 49.0432(19)
    Ce1 O4 O12 2_555 1_555 2_555 49.9723(12)
    Ce1 O4 O17 2_555 1_555 4_655 49.9141(6)
    Ce1 O4 O3 2_555 1_555 1_555 106.836(2)
    Ce1 O4 O16 2_555 1_555 4_655 108.066(9)
    Ce1 O4 Ce2 2_555 1_555 4_655 89.482(4)
    Ce1 O4 Ce1 2_555 1_555 1_555 100.042(5)
    Ce1 O4 O4 2_555 1_555 5_555 113.802(4)
    Ce1 O4 O3 2_555 1_555 2_555 54.244(8)
    Ce1 O4 C2 2_555 1_555 2_555 84.936(8)
    O1 O4 Ce1 3_655 1_555 2_555 115.4973(19)
    O1 O4 O13 3_655 1_555 1_555 162.7380(3)
    O1 O4 O12 3_655 1_555 2_555 103.338(5)
    O1 O4 O17 3_655 1_555 4_655 66.285(3)
    O1 O4 O3 3_655 1_555 1_555 128.095(6)
    O1 O4 O16 3_655 1_555 4_655 90.856(5)
    O1 O4 Ce2 3_655 1_555 4_655 53.331(8)
    O1 O4 Ce1 3_655 1_555 1_555 137.3266(12)
    O1 O4 O4 3_655 1_555 5_555 68.644(3)
    O1 O4 O3 3_655 1_555 2_555 98.899(4)
    O1 O4 C2 3_655 1_555 2_555 83.374(5)
    C1 O4 O1 3_655 1_555 3_655 24.2478(6)
    C1 O4 Ce1 3_655 1_555 2_555 138.7154(11)
    C1 O4 O13 3_655 1_555 1_555 165.0058(7)
    C1 O4 O12 3_655 1_555 2_555 111.816(3)
    C1 O4 O17 3_655 1_555 4_655 88.8098(16)
    C1 O4 O3 3_655 1_555 1_555 111.607(4)
    C1 O4 O16 3_655 1_555 4_655 77.183(7)
    C1 O4 Ce2 3_655 1_555 4_655 59.753(7)
    C1 O4 Ce1 3_655 1_555 1_555 114.369(2)
    C1 O4 O4 3_655 1_555 5_555 69.543(3)
    C1 O4 O3 3_655 1_555 2_555 116.848(6)
    C1 O4 C2 3_655 1_555 2_555 93.222(7)
    O6 O5 C3 1_555 1_555 1_555 29.324(4)
    O6 O5 O6 5_555 1_555 1_555 58.527(9)
    O6 O5 C3 5_555 1_555 1_555 29.324(4)
    Ce3 O5 O6 5_555 1_555 5_555 61.702(5)
    Ce3 O5 O6 5_555 1_555 1_555 118.490(4)
    Ce3 O5 C3 5_555 1_555 1_555 89.64148(6)
    Ce3 O5 Ce3 1_555 1_555 5_555 153.211(5)
    Ce3 O5 O6 1_555 1_555 5_555 118.490(4)
    Ce3 O5 O6 1_555 1_555 1_555 61.702(5)
    Ce3 O5 C3 1_555 1_555 1_555 89.64148(6)
    C3 O5 Ce3 3_665 1_555 1_555 97.2823(12)
    C3 O5 Ce3 3_665 1_555 5_555 97.2823(12)
    C3 O5 O6 3_665 1_555 5_555 136.609(3)
    C3 O5 O6 3_665 1_555 1_555 136.609(3)
    C3 O5 C3 3_665 1_555 1_555 148.374
    O2 O5 C3 4_655 1_555 3_665 130.3207(12)
    O2 O5 Ce3 4_655 1_555 1_555 55.0755(13)
    O2 O5 Ce3 4_655 1_555 5_555 98.642(6)
    O2 O5 O6 4_655 1_555 5_555 91.877(4)
    O2 O5 O6 4_655 1_555 1_555 70.706(3)
    O2 O5 C3 4_655 1_555 1_555 78.3561(3)
    O2 O5 O2 3_655 1_555 4_655 43.614(7)
    O2 O5 C3 3_655 1_555 3_665 130.3207(12)
    O2 O5 Ce3 3_655 1_555 1_555 98.642(6)
    O2 O5 Ce3 3_655 1_555 5_555 55.0755(13)
    O2 O5 O6 3_655 1_555 5_555 70.706(3)
    O2 O5 O6 3_655 1_555 1_555 91.877(4)
    O2 O5 C3 3_655 1_555 1_555 78.3561(3)
    O15 O5 O2 3_665 1_555 3_655 106.476(8)
    O15 O5 O2 3_665 1_555 4_655 149.6999(13)
    O15 O5 C3 3_665 1_555 3_665 68.856(2)
    O15 O5 Ce3 3_665 1_555 1_555 154.676(3)
    O15 O5 Ce3 3_665 1_555 5_555 52.094(7)
    O15 O5 O6 3_665 1_555 5_555 68.538(5)
    O15 O5 O6 3_665 1_555 1_555 113.393(5)
    O15 O5 C3 3_665 1_555 1_555 92.2522(2)
    O15 O5 O15 4_665 1_555 3_665 102.588(10)
    O15 O5 O2 4_665 1_555 3_655 149.6999(13)
    O15 O5 O2 4_665 1_555 4_655 106.476(8)
    O15 O5 C3 4_665 1_555 3_665 68.856(2)
    O15 O5 Ce3 4_665 1_555 1_555 52.094(7)
    O15 O5 Ce3 4_665 1_555 5_555 154.676(3)
    O15 O5 O6 4_665 1_555 5_555 113.393(5)
    O15 O5 O6 4_665 1_555 1_555 68.538(5)
    O15 O5 C3 4_665 1_555 1_555 92.2522(2)
    O15 O5 O15 6_565 1_555 4_665 102.587(10)
    O15 O5 O15 6_565 1_555 3_665 0.023991(3)
    O15 O5 O2 6_565 1_555 3_655 106.481(8)
    O15 O5 O2 6_565 1_555 4_655 149.7077(13)
    O15 O5 C3 6_565 1_555 3_665 68.834(2)
    O15 O5 Ce3 6_565 1_555 1_555 154.675(3)
    O15 O5 Ce3 6_565 1_555 5_555 52.095(7)
    O15 O5 O6 6_565 1_555 5_555 68.561(5)
    O15 O5 O6 6_565 1_555 1_555 113.416(5)
    O15 O5 C3 6_565 1_555 1_555 92.2762(2)
    O15 O5 O15 2_565 1_555 6_565 102.586(10)
    O15 O5 O15 2_565 1_555 4_665 0.023991(3)
    O15 O5 O15 2_565 1_555 3_665 102.587(10)
    O15 O5 O2 2_565 1_555 3_655 149.7077(13)
    O15 O5 O2 2_565 1_555 4_655 106.481(8)
    O15 O5 C3 2_565 1_555 3_665 68.834(2)
    O15 O5 Ce3 2_565 1_555 1_555 52.095(7)
    O15 O5 Ce3 2_565 1_555 5_555 154.675(3)
    O15 O5 O6 2_565 1_555 5_555 113.416(5)
    O15 O5 O6 2_565 1_555 1_555 68.561(5)
    O15 O5 C3 2_565 1_555 1_555 92.2762(2)
    O15 O5 O15 5_555 1_555 2_565 102.570(10)
    O15 O5 O15 5_555 1_555 6_565 0.0204420(14)
    O15 O5 O15 5_555 1_555 4_665 102.571(10)
    O15 O5 O15 5_555 1_555 3_665 0.0199248(12)
    O15 O5 O2 5_555 1_555 3_655 106.494(8)
    O15 O5 O2 5_555 1_555 4_655 149.7190(13)
    O15 O5 C3 5_555 1_555 3_665 68.838(2)
    O15 O5 Ce3 5_555 1_555 1_555 154.659(3)
    O15 O5 Ce3 5_555 1_555 5_555 52.110(7)
    O15 O5 O6 5_555 1_555 5_555 68.554(5)
    O15 O5 O6 5_555 1_555 1_555 113.398(5)
    O15 O5 C3 5_555 1_555 1_555 92.2639(2)
    O15 O5 O15 1_555 1_555 5_555 102.555(10)
    O15 O5 O15 1_555 1_555 2_565 0.0204420(14)
    O15 O5 O15 1_555 1_555 6_565 102.570(10)
    O15 O5 O15 1_555 1_555 4_665 0.0199248(12)
    O15 O5 O15 1_555 1_555 3_665 102.571(10)
    O15 O5 O2 1_555 1_555 3_655 149.7190(13)
    O15 O5 O2 1_555 1_555 4_655 106.494(8)
    O15 O5 C3 1_555 1_555 3_665 68.838(2)
    O15 O5 Ce3 1_555 1_555 1_555 52.110(7)
    O15 O5 Ce3 1_555 1_555 5_555 154.659(3)
    O15 O5 O6 1_555 1_555 5_555 113.398(5)
    O15 O5 O6 1_555 1_555 1_555 68.554(5)
    O15 O5 C3 1_555 1_555 1_555 92.2639(2)
    O6 O5 O15 3_665 1_555 1_555 92.961(5)
    O6 O5 O15 3_665 1_555 5_555 59.525(2)
    O6 O5 O15 3_665 1_555 2_565 92.958(5)
    O6 O5 O15 3_665 1_555 6_565 59.513(2)
    O6 O5 O15 3_665 1_555 4_665 92.979(5)
    O6 O5 O15 3_665 1_555 3_665 59.537(2)
    O6 O5 O2 3_665 1_555 3_655 108.957(4)
    O6 O5 O2 3_665 1_555 4_655 126.2239(14)
    O6 O5 C3 3_665 1_555 3_665 24.181(3)
    O6 O5 Ce3 3_665 1_555 1_555 115.181(3)
    O6 O5 Ce3 3_665 1_555 5_555 74.258(4)
    O6 O5 O6 3_665 1_555 5_555 125.720(7)
    O6 O5 O6 3_665 1_555 1_555 159.0602(2)
    O6 O5 C3 3_665 1_555 1_555 151.767(2)
    O6 O5 O6 4_665 1_555 3_665 41.972(7)
    O6 O5 O15 4_665 1_555 1_555 59.525(2)
    O6 O5 O15 4_665 1_555 5_555 92.961(5)
    O6 O5 O15 4_665 1_555 2_565 59.513(2)
    O6 O5 O15 4_665 1_555 6_565 92.958(5)
    O6 O5 O15 4_665 1_555 4_665 59.537(2)
    O6 O5 O15 4_665 1_555 3_665 92.979(5)
    O6 O5 O2 4_665 1_555 3_655 126.2239(14)
    O6 O5 O2 4_665 1_555 4_655 108.957(4)
    O6 O5 C3 4_665 1_555 3_665 24.181(3)
    O6 O5 Ce3 4_665 1_555 1_555 74.258(4)
    O6 O5 Ce3 4_665 1_555 5_555 115.181(3)
    O6 O5 O6 4_665 1_555 5_555 159.0602(2)
    O6 O5 O6 4_665 1_555 1_555 125.720(7)
    O6 O5 C3 4_665 1_555 1_555 151.767(2)
    O6 O6 C3 5_555 1_555 1_555 29.271(4)
    O5 O6 O6 1_555 1_555 5_555 60.737(4)
    O5 O6 C3 1_555 1_555 1_555 31.59776(2)
    Ce1 O6 O5 1_555 1_555 1_555 167.1642(6)
    Ce1 O6 O6 1_555 1_555 5_555 119.721(4)
    Ce1 O6 C3 1_555 1_555 1_555 146.4943(5)
    Ce3 O6 Ce1 1_555 1_555 1_555 108.727(8)
    Ce3 O6 O5 1_555 1_555 1_555 66.187(9)
    Ce3 O6 O6 1_555 1_555 5_555 124.934(5)
    Ce3 O6 C3 1_555 1_555 1_555 96.234(9)
    O16 O6 Ce3 4_655 1_555 1_555 56.702(5)
    O16 O6 Ce1 4_655 1_555 1_555 55.793(4)
    O16 O6 O5 4_655 1_555 1_555 114.457(5)
    O16 O6 O6 4_655 1_555 5_555 138.988(5)
    O16 O6 C3 4_655 1_555 1_555 131.257(6)
    O17 O6 O16 2_565 1_555 4_655 102.930(5)
    O17 O6 Ce3 2_565 1_555 1_555 126.105(6)
    O17 O6 Ce1 2_565 1_555 1_555 55.4436(7)
    O17 O6 O5 2_565 1_555 1_555 137.30944(13)
    O17 O6 O6 2_565 1_555 5_555 103.146(2)
    O17 O6 C3 2_565 1_555 1_555 124.8427(8)
    O10 O6 O17 2_565 1_555 2_565 57.6169(8)
    O10 O6 O16 2_565 1_555 4_655 60.828(8)
    O10 O6 Ce3 2_565 1_555 1_555 70.020(7)
    O10 O6 Ce1 2_565 1_555 1_555 59.763(4)
    O10 O6 O5 2_565 1_555 1_555 125.212(3)
    O10 O6 O6 2_565 1_555 5_555 158.488(3)
    O10 O6 C3 2_565 1_555 1_555 153.137(4)
    O15 O6 O10 4_665 1_555 2_565 60.372(3)
    O15 O6 O17 4_665 1_555 2_565 88.7766(18)
    O15 O6 O16 4_665 1_555 4_655 97.647(7)
    O15 O6 Ce3 4_665 1_555 1_555 52.394(2)
    O15 O6 Ce1 4_665 1_555 1_555 119.969(7)
    O15 O6 O5 4_665 1_555 1_555 67.212(6)
    O15 O6 O6 4_665 1_555 5_555 113.988(4)
    O15 O6 C3 4_665 1_555 1_555 92.857(7)
    O15 O6 O15 2_565 1_555 4_665 0.01727746(5)
    O15 O6 O10 2_565 1_555 2_565 60.385(3)
    O15 O6 O17 2_565 1_555 2_565 88.7935(18)
    O15 O6 O16 2_565 1_555 4_655 97.647(7)
    O15 O6 Ce3 2_565 1_555 1_555 52.383(2)
    O15 O6 Ce1 2_565 1_555 1_555 119.982(7)
    O15 O6 O5 2_565 1_555 1_555 67.196(6)
    O15 O6 O6 2_565 1_555 5_555 113.981(4)
    O15 O6 C3 2_565 1_555 1_555 92.844(7)
    O15 O6 O15 1_555 1_555 2_565 0.0233919(7)
    O15 O6 O15 1_555 1_555 4_665 0.0119217(7)
    O15 O6 O10 1_555 1_555 2_565 60.378(3)
    O15 O6 O17 1_555 1_555 2_565 88.7713(18)
    O15 O6 O16 1_555 1_555 4_655 97.659(7)
    O15 O6 Ce3 1_555 1_555 1_555 52.405(2)
    O15 O6 Ce1 1_555 1_555 1_555 119.973(7)
    O15 O6 O5 1_555 1_555 1_555 67.210(6)
    O15 O6 O6 1_555 1_555 5_555 113.979(4)
    O15 O6 C3 1_555 1_555 1_555 92.851(7)
    O5 O6 O15 2_565 1_555 1_555 58.603(5)
    O5 O6 O15 2_565 1_555 2_565 58.620(5)
    O5 O6 O15 2_565 1_555 4_665 58.615(5)
    O5 O6 O10 2_565 1_555 2_565 92.292(6)
    O5 O6 O17 2_565 1_555 2_565 64.688(3)
    O5 O6 O16 2_565 1_555 4_655 151.7995(16)
    O5 O6 Ce3 2_565 1_555 1_555 108.452(3)
    O5 O6 Ce1 2_565 1_555 1_555 120.015(2)
    O5 O6 O5 2_565 1_555 1_555 72.644(3)
    O5 O6 O6 2_565 1_555 5_555 69.014(3)
    O5 O6 C3 2_565 1_555 1_555 69.672(3)
    O2 O6 O5 4_655 1_555 2_565 138.2089(15)
    O2 O6 O15 4_655 1_555 1_555 103.0890(4)
    O2 O6 O15 4_655 1_555 2_565 103.0656(4)
    O2 O6 O15 4_655 1_555 4_665 103.0804(4)
    O2 O6 O10 4_655 1_555 2_565 111.373(3)
    O2 O6 O17 4_655 1_555 2_565 157.0762(13)
    O2 O6 O16 4_655 1_555 4_655 56.525(4)
    O2 O6 Ce3 4_655 1_555 1_555 54.281(2)
    O2 O6 Ce1 4_655 1_555 1_555 101.7483(5)
    O2 O6 O5 4_655 1_555 1_555 65.5648(11)
    O2 O6 O6 4_655 1_555 5_555 90.018364(3)
    O2 O6 C3 4_655 1_555 1_555 74.733(2)
    O3 O6 O2 1_555 1_555 4_655 110.1894(5)
    O3 O6 O5 1_555 1_555 2_565 96.156(3)
    O3 O6 O15 1_555 1_555 1_555 146.6079(8)
    O3 O6 O15 1_555 1_555 2_565 146.6312(8)
    O3 O6 O15 1_555 1_555 4_665 146.6157(8)
    O3 O6 O10 1_555 1_555 2_565 103.443(4)
    O3 O6 O17 1_555 1_555 2_565 59.102(3)
    O3 O6 O16 1_555 1_555 4_655 98.284(4)
    O3 O6 Ce3 1_555 1_555 1_555 154.56425(14)
    O3 O6 Ce1 1_555 1_555 1_555 50.782(8)
    O3 O6 O5 1_555 1_555 1_555 129.851(8)
    O3 O6 O6 1_555 1_555 5_555 69.533(3)
    O3 O6 C3 1_555 1_555 1_555 98.315(8)
    O8 O7 C4 2_665 1_555 2_665 28.992(4)
    O8 O7 O8 6_666 1_555 2_665 57.946(9)
    O8 O7 C4 6_666 1_555 2_665 28.992(4)
    Ce2 O7 O8 1_555 1_555 6_666 138.8427(11)
    Ce2 O7 O8 1_555 1_555 2_665 81.301(8)
    Ce2 O7 C4 1_555 1_555 2_665 110.229(3)
    Ce2 O7 Ce2 5_556 1_555 1_555 137.900(7)
    Ce2 O7 O8 5_556 1_555 6_666 81.301(8)
    Ce2 O7 O8 5_556 1_555 2_665 138.8427(11)
    Ce2 O7 C4 5_556 1_555 2_665 110.229(3)
    C4 O7 Ce2 1_555 1_555 5_556 80.4324(15)
    C4 O7 Ce2 1_555 1_555 1_555 80.4324(15)
    C4 O7 O8 1_555 1_555 6_666 127.7044(19)
    C4 O7 O8 1_555 1_555 2_665 127.7044(19)
    C4 O7 C4 1_555 1_555 2_665 133.265
    O8 O7 C4 5_556 1_555 1_555 26.388(3)
    O8 O7 Ce2 5_556 1_555 5_556 54.7608(15)
    O8 O7 Ce2 5_556 1_555 1_555 97.619(6)
    O8 O7 O8 5_556 1_555 6_666 120.513(7)
    O8 O7 O8 5_556 1_555 2_665 151.1679(8)
    O8 O7 C4 5_556 1_555 2_665 141.4088(19)
    O8 O7 O8 1_555 1_555 5_556 44.687(7)
    O8 O7 C4 1_555 1_555 1_555 26.388(3)
    O8 O7 Ce2 1_555 1_555 5_556 97.619(6)
    O8 O7 Ce2 1_555 1_555 1_555 54.7608(15)
    O8 O7 O8 1_555 1_555 6_666 151.1679(8)
    O8 O7 O8 1_555 1_555 2_665 120.513(7)
    O8 O7 C4 1_555 1_555 2_665 141.4088(19)
    O16 O7 O8 1_555 1_555 1_555 104.073(6)
    O16 O7 O8 1_555 1_555 5_556 134.4049(15)
    O16 O7 C4 1_555 1_555 1_555 130.318(3)
    O16 O7 Ce2 1_555 1_555 5_556 121.223(6)
    O16 O7 Ce2 1_555 1_555 1_555 52.952(5)
    O16 O7 O8 1_555 1_555 6_666 100.899(5)
    O16 O7 O8 1_555 1_555 2_665 66.879(4)
    O16 O7 C4 1_555 1_555 2_665 84.1849(4)
    O16 O7 O16 5_556 1_555 1_555 73.812(10)
    O16 O7 O8 5_556 1_555 1_555 134.4049(15)
    O16 O7 O8 5_556 1_555 5_556 104.073(6)
    O16 O7 C4 5_556 1_555 1_555 130.318(3)
    O16 O7 Ce2 5_556 1_555 5_556 52.952(5)
    O16 O7 Ce2 5_556 1_555 1_555 121.223(6)
    O16 O7 O8 5_556 1_555 6_666 66.879(4)
    O16 O7 O8 5_556 1_555 2_665 100.899(5)
    O16 O7 C4 5_556 1_555 2_665 84.1849(4)
    O12 O7 O16 4_665 1_555 5_556 81.659(5)
    O12 O7 O16 4_665 1_555 1_555 55.4402(18)
    O12 O7 O8 4_665 1_555 1_555 62.7510(17)
    O12 O7 O8 4_665 1_555 5_556 79.014(3)
    O12 O7 C4 4_665 1_555 1_555 82.91069(16)
    O12 O7 Ce2 4_665 1_555 5_556 90.693(7)
    O12 O7 Ce2 4_665 1_555 1_555 49.9030(2)
    O12 O7 O8 4_665 1_555 6_666 145.7189(8)
    O12 O7 O8 4_665 1_555 2_665 119.059(6)
    O12 O7 C4 4_665 1_555 2_665 139.4949(15)
    O12 O7 O12 3_666 1_555 4_665 41.164(7)
    O12 O7 O16 3_666 1_555 5_556 55.4402(18)
    O12 O7 O16 3_666 1_555 1_555 81.659(5)
    O12 O7 O8 3_666 1_555 1_555 79.014(3)
    O12 O7 O8 3_666 1_555 5_556 62.7510(17)
    O12 O7 C4 3_666 1_555 1_555 82.91069(16)
    O12 O7 Ce2 3_666 1_555 5_556 49.9030(2)
    O12 O7 Ce2 3_666 1_555 1_555 90.693(7)
    O12 O7 O8 3_666 1_555 6_666 119.059(6)
    O12 O7 O8 3_666 1_555 2_665 145.7189(8)
    O12 O7 C4 3_666 1_555 2_665 139.4949(15)
    O8 O8 C4 5_556 1_555 1_555 31.925(5)
    O7 O8 O8 3_656 1_555 5_556 61.027(4)
    O7 O8 C4 3_656 1_555 1_555 29.1380(2)
    Ce2 O8 O7 1_555 1_555 3_656 120.430(3)
    Ce2 O8 O8 1_555 1_555 5_556 121.406(5)
    Ce2 O8 C4 1_555 1_555 1_555 125.482(4)
    Ce3 O8 Ce2 1_555 1_555 1_555 107.751(7)
    Ce3 O8 O7 1_555 1_555 3_656 120.217(3)
    Ce3 O8 O8 1_555 1_555 5_556 120.036(4)
    Ce3 O8 C4 1_555 1_555 1_555 126.719(3)
    O17 O8 Ce3 1_555 1_555 1_555 54.273(3)
    O17 O8 Ce2 1_555 1_555 1_555 55.206(4)
    O17 O8 O7 1_555 1_555 3_656 160.6054(7)
    O17 O8 O8 1_555 1_555 5_556 138.343(5)
    O17 O8 C4 1_555 1_555 1_555 170.2560(5)
    O7 O8 O17 1_555 1_555 1_555 106.515(4)
    O7 O8 Ce3 1_555 1_555 1_555 159.3764(3)
    O7 O8 Ce2 1_555 1_555 1_555 56.645(8)
    O7 O8 O7 1_555 1_555 3_656 80.402(3)
    O7 O8 O8 1_555 1_555 5_556 67.656(4)
    O7 O8 C4 1_555 1_555 1_555 70.745(4)
    O16 O8 O7 4_655 1_555 1_555 146.19888(17)
    O16 O8 O17 4_655 1_555 1_555 101.274(5)
    O16 O8 Ce3 4_655 1_555 1_555 53.8728(6)
    O16 O8 Ce2 4_655 1_555 1_555 133.143(6)
    O16 O8 O7 4_655 1_555 3_656 67.354(4)
    O16 O8 O8 4_655 1_555 5_556 103.016(2)
    O16 O8 C4 4_655 1_555 1_555 84.711(5)
    O2 O8 O16 4_655 1_555 4_655 56.6112(10)
    O2 O8 O7 4_655 1_555 1_555 124.4614(17)
    O2 O8 O17 4_655 1_555 1_555 59.592(8)
    O2 O8 Ce3 4_655 1_555 1_555 55.889(4)
    O2 O8 Ce2 4_655 1_555 1_555 77.180(8)
    O2 O8 O7 4_655 1_555 3_656 101.386(7)
    O2 O8 O8 4_655 1_555 5_556 158.555(3)
    O2 O8 C4 4_655 1_555 1_555 129.877(7)
    O14 O8 O2 4_655 1_555 4_655 60.866(4)
    O14 O8 O16 4_655 1_555 4_655 94.132(3)
    O14 O8 O7 4_655 1_555 1_555 66.678(6)
    O14 O8 O17 4_655 1_555 1_555 91.380(8)
    O14 O8 Ce3 4_655 1_555 1_555 116.652(8)
    O14 O8 Ce2 4_655 1_555 1_555 52.568(3)
    O14 O8 O7 4_655 1_555 3_656 74.491(6)
    O14 O8 O8 4_655 1_555 5_556 119.792(4)
    O14 O8 C4 4_655 1_555 1_555 95.883(8)
    O14 O8 O14 2_665 1_555 4_655 0.0236835(10)
    O14 O8 O2 2_665 1_555 4_655 60.858(4)
    O14 O8 O16 2_665 1_555 4_655 94.110(3)
    O14 O8 O7 2_665 1_555 1_555 66.693(6)
    O14 O8 O17 2_665 1_555 1_555 91.393(8)
    O14 O8 Ce3 2_665 1_555 1_555 116.646(8)
    O14 O8 Ce2 2_665 1_555 1_555 52.591(3)
    O14 O8 O7 2_665 1_555 3_656 74.474(6)
    O14 O8 O8 2_665 1_555 5_556 119.790(4)
    O14 O8 C4 2_665 1_555 1_555 95.872(8)
    O14 O8 O14 1_555 1_555 2_665 0.01758858(12)
    O14 O8 O14 1_555 1_555 4_655 0.0140461(6)
    O14 O8 O2 1_555 1_555 4_655 60.873(4)
    O14 O8 O16 1_555 1_555 4_655 94.127(3)
    O14 O8 O7 1_555 1_555 1_555 66.676(6)
    O14 O8 O17 1_555 1_555 1_555 91.394(8)
    O14 O8 Ce3 1_555 1_555 1_555 116.660(8)
    O14 O8 Ce2 1_555 1_555 1_555 52.579(3)
    O14 O8 O7 1_555 1_555 3_656 74.477(6)
    O14 O8 O8 1_555 1_555 5_556 119.780(4)
    O14 O8 C4 1_555 1_555 1_555 95.869(8)
    O12 O8 O14 4_665 1_555 1_555 101.5289(5)
    O12 O8 O14 4_665 1_555 2_665 101.5426(5)
    O12 O8 O14 4_665 1_555 4_655 101.5189(5)
    O12 O8 O2 4_665 1_555 4_655 111.008(3)
    O12 O8 O16 4_665 1_555 4_655 151.0849(10)
    O12 O8 O7 4_665 1_555 1_555 62.6684(8)
    O12 O8 O17 4_665 1_555 1_555 54.654(4)
    O12 O8 Ce3 4_665 1_555 1_555 97.2380(4)
    O12 O8 Ce2 4_665 1_555 1_555 50.158(2)
    O12 O8 O7 4_665 1_555 3_656 140.302(3)
    O12 O8 O8 4_665 1_555 5_556 90.16102(3)
    O12 O8 C4 4_665 1_555 1_555 117.207(4)
    O9 O8 O12 1_555 1_555 4_665 105.7773(3)
    O9 O8 O14 1_555 1_555 1_555 151.1353(5)
    O9 O8 O14 1_555 1_555 2_665 151.1187(5)
    O9 O8 O14 1_555 1_555 4_655 151.1414(5)
    O9 O8 O2 1_555 1_555 4_655 99.973(5)
    O9 O8 O16 1_555 1_555 4_655 57.150(3)
    O9 O8 O7 1_555 1_555 1_555 135.531(7)
    O9 O8 O17 1_555 1_555 1_555 96.757(5)
    O9 O8 Ce3 1_555 1_555 1_555 50.931(8)
    O9 O8 Ce2 1_555 1_555 1_555 149.4959(5)
    O9 O8 O7 1_555 1_555 3_656 90.021(3)
    O9 O8 O8 1_555 1_555 5_556 69.739(3)
    O9 O8 C4 1_555 1_555 1_555 79.930(5)
    O10 O9 C5 6_566 1_555 2_565 28.379(4)
    O10 O9 O10 2_565 1_555 6_566 56.759(9)
    O10 O9 C5 2_565 1_555 2_565 28.379(4)
    Ce3 O9 O10 1_555 1_555 2_565 80.410(7)
    Ce3 O9 O10 1_555 1_555 6_566 136.9046(12)
    Ce3 O9 C5 1_555 1_555 2_565 108.687(3)
    Ce3 O9 Ce3 5_556 1_555 1_555 141.262(6)
    Ce3 O9 O10 5_556 1_555 2_565 136.9046(12)
    Ce3 O9 O10 5_556 1_555 6_566 80.410(7)
    Ce3 O9 C5 5_556 1_555 2_565 108.687(3)
    C5 O9 Ce3 1_555 1_555 5_556 81.5567(13)
    C5 O9 Ce3 1_555 1_555 1_555 81.5567(13)
    C5 O9 O10 1_555 1_555 2_565 125.5038(16)
    C5 O9 O10 1_555 1_555 6_566 125.5038(16)
    C5 O9 C5 1_555 1_555 2_565 131.242
    O10 O9 C5 1_555 1_555 1_555 26.913(3)
    O10 O9 Ce3 1_555 1_555 5_556 99.576(6)
    O10 O9 Ce3 1_555 1_555 1_555 55.4960(18)
    O10 O9 O10 1_555 1_555 2_565 119.135(6)
    O10 O9 O10 1_555 1_555 6_566 148.8802(9)
    O10 O9 C5 1_555 1_555 2_565 139.6961(18)
    O10 O9 O10 5_556 1_555 1_555 45.709(7)
    O10 O9 C5 5_556 1_555 1_555 26.913(3)
    O10 O9 Ce3 5_556 1_555 5_556 55.4960(18)
    O10 O9 Ce3 5_556 1_555 1_555 99.576(6)
    O10 O9 O10 5_556 1_555 2_565 148.8802(9)
    O10 O9 O10 5_556 1_555 6_566 119.135(6)
    O10 O9 C5 5_556 1_555 2_565 139.6961(18)
    O16 O9 O10 3_656 1_555 5_556 106.661(7)
    O16 O9 O10 3_656 1_555 1_555 138.9005(13)
    O16 O9 C5 3_656 1_555 1_555 133.546(4)
    O16 O9 Ce3 3_656 1_555 5_556 54.104(5)
    O16 O9 Ce3 3_656 1_555 1_555 123.206(5)
    O16 O9 O10 3_656 1_555 2_565 98.820(5)
    O16 O9 O10 3_656 1_555 6_566 65.293(4)
    O16 O9 C5 3_656 1_555 2_565 81.4009(6)
    O16 O9 O16 4_655 1_555 3_656 73.883(10)
    O16 O9 O10 4_655 1_555 5_556 138.9005(13)
    O16 O9 O10 4_655 1_555 1_555 106.661(7)
    O16 O9 C5 4_655 1_555 1_555 133.546(4)
    O16 O9 Ce3 4_655 1_555 5_556 123.206(5)
    O16 O9 Ce3 4_655 1_555 1_555 54.104(5)
    O16 O9 O10 4_655 1_555 2_565 65.293(4)
    O16 O9 O10 4_655 1_555 6_566 98.820(5)
    O16 O9 C5 4_655 1_555 2_565 81.4009(6)
    O8 O9 O16 1_555 1_555 4_655 56.9140(19)
    O8 O9 O16 1_555 1_555 3_656 82.551(5)
    O8 O9 O10 1_555 1_555 5_556 82.133(3)
    O8 O9 O10 1_555 1_555 1_555 66.0540(18)
    O8 O9 C5 1_555 1_555 1_555 86.54298(7)
    O8 O9 Ce3 1_555 1_555 5_556 92.261(6)
    O8 O9 Ce3 1_555 1_555 1_555 52.1246(4)
    O8 O9 O10 1_555 1_555 2_565 119.285(6)
    O8 O9 O10 1_555 1_555 6_566 144.9201(8)
    O8 O9 C5 1_555 1_555 2_565 138.0472(14)
    O8 O9 O8 5_556 1_555 1_555 40.522(7)
    O8 O9 O16 5_556 1_555 4_655 82.551(5)
    O8 O9 O16 5_556 1_555 3_656 56.9140(19)
    O8 O9 O10 5_556 1_555 5_556 66.0540(18)
    O8 O9 O10 5_556 1_555 1_555 82.133(3)
    O8 O9 C5 5_556 1_555 1_555 86.54298(7)
    O8 O9 Ce3 5_556 1_555 5_556 52.1246(4)
    O8 O9 Ce3 5_556 1_555 1_555 92.261(6)
    O8 O9 O10 5_556 1_555 2_565 144.9201(8)
    O8 O9 O10 5_556 1_555 6_566 119.285(6)
    O8 O9 C5 5_556 1_555 2_565 138.0472(14)
    O10 O10 C5 5_556 1_555 1_555 32.265(5)
    O9 O10 O10 3_666 1_555 5_556 61.621(4)
    O9 O10 C5 3_666 1_555 1_555 29.3553(3)
    Ce3 O10 O9 1_555 1_555 3_666 120.993(3)
    Ce3 O10 O10 1_555 1_555 5_556 120.637(4)
    Ce3 O10 C5 1_555 1_555 1_555 126.545(4)
    Ce1 O10 Ce3 4_665 1_555 1_555 106.020(8)
    Ce1 O10 O9 4_665 1_555 3_666 119.025(3)
    Ce1 O10 O10 4_665 1_555 5_556 123.673(5)
    Ce1 O10 C5 4_665 1_555 1_555 127.175(4)
    O17 O10 Ce1 1_555 1_555 4_665 54.049(4)
    O17 O10 Ce3 1_555 1_555 1_555 54.618(4)
    O17 O10 O9 1_555 1_555 3_666 160.4711(8)
    O17 O10 O10 1_555 1_555 5_556 137.900(5)
    O17 O10 C5 1_555 1_555 1_555 170.1587(5)
    O9 O10 O17 1_555 1_555 1_555 104.600(4)
    O9 O10 Ce1 1_555 1_555 4_665 158.10276(15)
    O9 O10 Ce3 1_555 1_555 1_555 55.933(8)
    O9 O10 O9 1_555 1_555 3_666 82.711(3)
    O9 O10 O10 1_555 1_555 5_556 67.145(4)
    O9 O10 C5 1_555 1_555 1_555 72.875(4)
    O16 O10 O9 2_675 1_555 1_555 149.10321(5)
    O16 O10 O17 2_675 1_555 1_555 101.503(5)
    O16 O10 Ce1 2_675 1_555 4_665 51.8420(4)
    O16 O10 Ce3 2_675 1_555 1_555 134.274(6)
    O16 O10 O9 2_675 1_555 3_666 67.438(4)
    O16 O10 O10 2_675 1_555 5_556 103.098(2)
    O16 O10 C5 2_675 1_555 1_555 83.937(5)
    O6 O10 O16 4_665 1_555 2_675 56.4598(10)
    O6 O10 O9 4_665 1_555 1_555 126.0291(16)
    O6 O10 O17 4_665 1_555 1_555 60.083(8)
    O6 O10 Ce1 4_665 1_555 4_665 51.498(4)
    O6 O10 Ce3 4_665 1_555 1_555 78.283(8)
    O6 O10 O9 4_665 1_555 3_666 100.852(7)
    O6 O10 O10 4_665 1_555 5_556 158.488(3)
    O6 O10 C5 4_665 1_555 1_555 129.262(8)
    O15 O10 O6 2_565 1_555 4_665 61.104(5)
    O15 O10 O16 2_565 1_555 2_675 95.315(3)
    O15 O10 O9 2_565 1_555 1_555 68.361(6)
    O15 O10 O17 2_565 1_555 1_555 90.609(8)
    O15 O10 Ce1 2_565 1_555 4_665 112.460(9)
    O15 O10 Ce3 2_565 1_555 1_555 52.658(3)
    O15 O10 O9 2_565 1_555 3_666 75.080(6)
    O15 O10 O10 2_565 1_555 5_556 120.220(4)
    O15 O10 C5 2_565 1_555 1_555 97.092(8)
    O11 O10 O15 3_666 1_555 2_565 159.6112(2)
    O11 O10 O6 3_666 1_555 4_665 103.857(5)
    O11 O10 O16 3_666 1_555 2_675 64.301(3)
    O11 O10 O9 3_666 1_555 1_555 129.560(6)
    O11 O10 O17 3_666 1_555 1_555 93.051(5)
    O11 O10 Ce1 3_666 1_555 4_665 55.465(8)
    O11 O10 Ce3 3_666 1_555 1_555 142.1697(11)
    O11 O10 O9 3_666 1_555 3_666 96.025(4)
    O11 O10 O10 3_666 1_555 5_556 68.259(4)
    O11 O10 C5 3_666 1_555 1_555 81.854(5)
    O15 O10 O11 4_665 1_555 3_666 159.6293(2)
    O15 O10 O15 4_665 1_555 2_565 0.0183020(2)
    O15 O10 O6 4_665 1_555 4_665 61.119(5)
    O15 O10 O16 4_665 1_555 2_675 95.333(3)
    O15 O10 O9 4_665 1_555 1_555 68.343(6)
    O15 O10 O17 4_665 1_555 1_555 90.608(8)
    O15 O10 Ce1 4_665 1_555 4_665 112.474(9)
    O15 O10 Ce3 4_665 1_555 1_555 52.646(3)
    O15 O10 O9 4_665 1_555 3_666 75.084(6)
    O15 O10 O10 4_665 1_555 5_556 120.211(4)
    O15 O10 C5 4_665 1_555 1_555 97.090(8)
    O15 O10 O15 1_555 1_555 4_665 0.0235709(10)
    O15 O10 O11 1_555 1_555 3_666 159.6080(2)
    O15 O10 O15 1_555 1_555 2_565 0.0136841(7)
    O15 O10 O6 1_555 1_555 4_665 61.112(5)
    O15 O10 O16 1_555 1_555 2_675 95.311(3)
    O15 O10 O9 1_555 1_555 1_555 68.358(6)
    O15 O10 O17 1_555 1_555 1_555 90.622(8)
    O15 O10 Ce1 1_555 1_555 4_665 112.468(9)
    O15 O10 Ce3 1_555 1_555 1_555 52.669(3)
    O15 O10 O9 1_555 1_555 3_666 75.066(6)
    O15 O10 O10 1_555 1_555 5_556 120.208(4)
    O15 O10 C5 1_555 1_555 1_555 97.078(8)
    C6 O10 O15 3_666 1_555 1_555 169.1399(8)
    C6 O10 O15 3_666 1_555 4_665 169.1253(8)
    C6 O10 O11 3_666 1_555 3_666 25.0167(6)
    C6 O10 O15 3_666 1_555 2_565 169.1263(8)
    C6 O10 O6 3_666 1_555 4_665 112.620(3)
    C6 O10 O16 3_666 1_555 2_675 87.3475(17)
    C6 O10 O9 3_666 1_555 1_555 113.740(4)
    C6 O10 O17 3_666 1_555 1_555 78.525(7)
    C6 O10 Ce1 3_666 1_555 4_665 61.314(7)
    C6 O10 Ce3 3_666 1_555 1_555 118.783(2)
    C6 O10 O9 3_666 1_555 3_666 115.569(6)
    C6 O10 O10 3_666 1_555 5_556 69.117(3)
    C6 O10 C5 3_666 1_555 1_555 93.669(7)
    O12 O10 C6 4_665 1_555 3_666 23.456(3)
    O12 O10 O15 4_665 1_555 1_555 145.687(4)
    O12 O10 O15 4_665 1_555 4_665 145.672(4)
    O12 O10 O11 4_665 1_555 3_666 42.6975(15)
    O12 O10 O15 4_665 1_555 2_565 145.673(4)
    O12 O10 O6 4_665 1_555 4_665 97.0249(11)
    O12 O10 O16 4_665 1_555 2_675 92.66733(3)
    O12 O10 O9 4_665 1_555 1_555 115.8011(7)
    O12 O10 O17 4_665 1_555 1_555 55.071(4)
    O12 O10 Ce1 4_665 1_555 4_665 50.441(3)
    O12 O10 Ce3 4_665 1_555 1_555 99.5132(5)
    O12 O10 O9 4_665 1_555 3_666 138.143(3)
    O12 O10 O10 4_665 1_555 5_556 90.072529(13)
    O12 O10 C5 4_665 1_555 1_555 116.952(4)
    Ce3 O10 O12 4_665 1_555 4_665 137.0700(19)
    Ce3 O10 C6 4_665 1_555 3_666 136.3159(12)
    Ce3 O10 O15 4_665 1_555 1_555 47.6063(18)
    Ce3 O10 O15 4_665 1_555 4_665 47.6294(18)
    Ce3 O10 O11 4_665 1_555 3_666 112.434(2)
    Ce3 O10 O15 4_665 1_555 2_565 47.6125(18)
    Ce3 O10 O6 4_665 1_555 4_665 48.7979(11)
    Ce3 O10 O16 4_665 1_555 2_675 48.9878(6)
    Ce3 O10 O9 4_665 1_555 1_555 106.396(2)
    Ce3 O10 O17 4_665 1_555 1_555 107.820(9)
    Ce3 O10 Ce1 4_665 1_555 4_665 86.992(4)
    Ce3 O10 Ce3 4_665 1_555 1_555 97.432(5)
    Ce3 O10 O9 4_665 1_555 3_666 52.682(8)
    Ce3 O10 O10 4_665 1_555 5_556 114.135(4)
    Ce3 O10 C5 4_665 1_555 1_555 81.956(8)
    O12 O11 C6 5_556 1_555 1_555 29.933(4)
    O12 O11 O12 1_555 1_555 5_556 59.839(9)
    O12 O11 C6 1_555 1_555 1_555 29.933(4)
    Ce1 O11 O12 1_555 1_555 1_555 61.054(5)
    Ce1 O11 O12 1_555 1_555 5_556 119.604(4)
    Ce1 O11 C6 1_555 1_555 1_555 90.51904(9)
    Ce1 O11 Ce1 5_556 1_555 1_555 157.263(4)
    Ce1 O11 O12 5_556 1_555 1_555 119.604(4)
    Ce1 O11 O12 5_556 1_555 5_556 61.054(5)
    Ce1 O11 C6 5_556 1_555 1_555 90.51904(9)
    O13 O11 Ce1 3_556 1_555 5_556 52.168(7)
    O13 O11 Ce1 3_556 1_555 1_555 150.491(3)
    O13 O11 O12 3_556 1_555 1_555 113.974(5)
    O13 O11 O12 3_556 1_555 5_556 69.605(5)
    O13 O11 C6 3_556 1_555 1_555 91.28679(13)
    O13 O11 O13 1_555 1_555 3_556 98.341(10)
    O13 O11 Ce1 1_555 1_555 5_556 150.491(3)
    O13 O11 Ce1 1_555 1_555 1_555 52.168(7)
    O13 O11 O12 1_555 1_555 1_555 69.605(5)
    O13 O11 O12 1_555 1_555 5_556 113.974(5)
    O13 O11 C6 1_555 1_555 1_555 91.28679(13)
    C6 O11 O13 2_555 1_555 1_555 66.882(2)
    C6 O11 O13 2_555 1_555 3_556 66.882(2)
    C6 O11 Ce1 2_555 1_555 5_556 96.0472(10)
    C6 O11 Ce1 2_555 1_555 1_555 96.0472(10)
    C6 O11 O12 2_555 1_555 1_555 135.946(3)
    C6 O11 O12 2_555 1_555 5_556 135.946(3)
    C6 O11 C6 2_555 1_555 1_555 145.060
    O10 O11 C6 2_565 1_555 2_555 129.3850(12)
    O10 O11 O13 2_565 1_555 1_555 108.875(9)
    O10 O11 O13 2_565 1_555 3_556 152.1346(15)
    O10 O11 Ce1 2_565 1_555 5_556 100.561(5)
    O10 O11 Ce1 2_565 1_555 1_555 57.1114(16)
    O10 O11 O12 2_565 1_555 1_555 71.812(3)
    O10 O11 O12 2_565 1_555 5_556 93.289(4)
    O10 O11 C6 2_565 1_555 1_555 82.43484(19)
    O10 O11 O10 6_566 1_555 2_565 43.482(7)
    O10 O11 C6 6_566 1_555 2_555 129.3850(12)
    O10 O11 O13 6_566 1_555 1_555 152.1346(15)
    O10 O11 O13 6_566 1_555 3_556 108.875(9)
    O10 O11 Ce1 6_566 1_555 5_556 57.1114(16)
    O10 O11 Ce1 6_566 1_555 1_555 100.561(5)
    O10 O11 O12 6_566 1_555 1_555 93.289(4)
    O10 O11 O12 6_566 1_555 5_556 71.812(3)
    O10 O11 C6 6_566 1_555 1_555 82.43484(19)
    C5 O11 O10 2_565 1_555 6_566 24.812(3)
    C5 O11 O10 2_565 1_555 2_565 24.812(3)
    C5 O11 C6 2_565 1_555 2_555 120.828
    C5 O11 O13 2_565 1_555 1_555 130.552(5)
    C5 O11 O13 2_565 1_555 3_556 130.552(5)
    C5 O11 Ce1 2_565 1_555 5_556 78.635(2)
    C5 O11 Ce1 2_565 1_555 1_555 78.635(2)
    C5 O11 O12 2_565 1_555 1_555 92.73448(12)
    C5 O11 O12 2_565 1_555 5_556 92.73448(12)
    C5 O11 C6 2_565 1_555 1_555 94.111
    O16 O11 C5 4_655 1_555 2_565 58.493(2)
    O16 O11 O10 4_655 1_555 6_566 81.981(5)
    O16 O11 O10 4_655 1_555 2_565 56.170(2)
    O16 O11 C6 4_655 1_555 2_555 73.6314(10)
    O16 O11 O13 4_655 1_555 1_555 82.489(8)
    O16 O11 O13 4_655 1_555 3_556 136.186(3)
    O16 O11 Ce1 4_655 1_555 5_556 116.900(6)
    O16 O11 Ce1 4_655 1_555 1_555 49.316(4)
    O16 O11 O12 4_655 1_555 1_555 107.334(8)
    O16 O11 O12 4_655 1_555 5_556 149.2911(15)
    O16 O11 C6 4_655 1_555 1_555 132.523(3)
    O16 O11 O16 3_656 1_555 4_655 68.556(10)
    O16 O11 C5 3_656 1_555 2_565 58.493(2)
    O16 O11 O10 3_656 1_555 6_566 56.170(2)
    O16 O11 O10 3_656 1_555 2_565 81.981(5)
    O16 O11 C6 3_656 1_555 2_555 73.6314(10)
    O16 O11 O13 3_656 1_555 1_555 136.186(3)
    O16 O11 O13 3_656 1_555 3_556 82.489(8)
    O16 O11 Ce1 3_656 1_555 5_556 49.316(4)
    O16 O11 Ce1 3_656 1_555 1_555 116.900(6)
    O16 O11 O12 3_656 1_555 1_555 149.2911(15)
    O16 O11 O12 3_656 1_555 5_556 107.334(8)
    O16 O11 C6 3_656 1_555 1_555 132.523(3)
    O12 O12 C6 5_556 1_555 1_555 28.623(4)
    O11 O12 O12 1_555 1_555 5_556 60.081(4)
    O11 O12 C6 1_555 1_555 1_555 31.48822(13)
    Ce2 O12 O11 2_565 1_555 1_555 169.4311(4)
    Ce2 O12 O12 2_565 1_555 5_556 122.020(5)
    Ce2 O12 C6 2_565 1_555 1_555 149.9301(4)
    Ce1 O12 Ce2 1_555 1_555 2_565 106.713(9)
    Ce1 O12 O11 1_555 1_555 1_555 68.122(9)
    Ce1 O12 O12 1_555 1_555 5_556 126.712(5)
    Ce1 O12 C6 1_555 1_555 1_555 99.084(9)
    O17 O12 Ce1 2_565 1_555 1_555 56.648(5)
    O17 O12 Ce2 2_565 1_555 2_565 56.230(4)
    O17 O12 O11 2_565 1_555 1_555 114.676(5)
    O17 O12 O12 2_565 1_555 5_556 138.845(5)
    O17 O12 C6 2_565 1_555 1_555 134.071(6)
    O16 O12 O17 2_565 1_555 2_565 104.185(5)
    O16 O12 Ce1 2_565 1_555 1_555 122.770(6)
    O16 O12 Ce2 2_565 1_555 2_565 55.1297(6)
    O16 O12 O11 2_565 1_555 1_555 135.4307(2)
    O16 O12 O12 2_565 1_555 5_556 103.204(2)
    O16 O12 C6 2_565 1_555 1_555 121.2702(3)
    O4 O12 O16 4_555 1_555 2_565 57.7870(8)
    O4 O12 O17 4_555 1_555 2_565 61.699(8)
    O4 O12 Ce1 4_555 1_555 1_555 66.870(7)
    O4 O12 Ce2 4_555 1_555 2_565 58.303(5)
    O4 O12 O11 4_555 1_555 1_555 124.264(4)
    O4 O12 O12 4_555 1_555 5_556 158.275(4)
    O4 O12 C6 4_555 1_555 1_555 149.808(4)
    O13 O12 O4 1_555 1_555 4_555 60.189(2)
    O13 O12 O16 1_555 1_555 2_565 86.4014(16)
    O13 O12 O17 1_555 1_555 2_565 99.791(7)
    O13 O12 Ce1 1_555 1_555 1_555 52.4738(19)
    O13 O12 Ce2 1_555 1_555 2_565 118.036(7)
    O13 O12 O11 1_555 1_555 1_555 66.837(6)
    O13 O12 O12 1_555 1_555 5_556 112.055(4)
    O13 O12 C6 1_555 1_555 1_555 89.869(7)
    O10 O12 O13 2_565 1_555 1_555 104.0590(4)
    O10 O12 O4 2_565 1_555 4_555 111.419(3)
    O10 O12 O16 2_565 1_555 2_565 158.9318(14)
    O10 O12 O17 2_565 1_555 2_565 56.466(4)
    O10 O12 Ce1 2_565 1_555 1_555 56.451(2)
    O10 O12 Ce2 2_565 1_555 2_565 103.9408(7)
    O10 O12 O11 2_565 1_555 1_555 65.4908(11)
    O10 O12 O12 2_565 1_555 5_556 89.927471(13)
    O10 O12 C6 2_565 1_555 1_555 77.6108(17)
    O7 O12 O10 2_565 1_555 2_565 113.4510(6)
    O7 O12 O13 2_565 1_555 1_555 142.4895(9)
    O7 O12 O4 2_565 1_555 4_555 103.794(4)
    O7 O12 O16 2_565 1_555 2_565 58.174(3)
    O7 O12 O17 2_565 1_555 2_565 100.570(4)
    O7 O12 Ce1 2_565 1_555 1_555 157.2170(6)
    O7 O12 Ce2 2_565 1_555 2_565 53.262(8)
    O7 O12 O11 2_565 1_555 1_555 129.395(8)
    O7 O12 O12 2_565 1_555 5_556 69.418(3)
    O7 O12 C6 2_565 1_555 1_555 98.034(8)
    O8 O12 O7 2_565 1_555 2_565 54.5805(9)
    O8 O12 O10 2_565 1_555 2_565 63.35862348(3)
    O8 O12 O13 2_565 1_555 1_555 155.415(3)
    O8 O12 O4 2_565 1_555 4_555 103.053(2)
    O8 O12 O16 2_565 1_555 2_565 99.78593(8)
    O8 O12 O17 2_565 1_555 2_565 55.641(4)
    O8 O12 Ce1 2_565 1_555 1_555 105.7797(10)
    O8 O12 Ce2 2_565 1_555 2_565 51.862(2)
    O8 O12 O11 2_565 1_555 1_555 119.5629(15)
    O8 O12 O12 2_565 1_555 5_556 89.83898(3)
    O8 O12 C6 2_565 1_555 1_555 106.568(2)
    Ce1 O13 Ce1 1_555 1_555 2_555 117.8920(7)
    Ce1 O13 Ce1 4_555 1_555 1_555 117.8920(7)
    Ce1 O13 Ce1 4_555 1_555 2_555 117.8920(7)
    O11 O13 Ce1 3_556 1_555 4_555 57.601(7)
    O11 O13 Ce1 3_556 1_555 1_555 116.3437(5)
    O11 O13 Ce1 3_556 1_555 2_555 115.1258(3)
    O11 O13 O11 2_555 1_555 3_556 68.973(8)
    O11 O13 Ce1 2_555 1_555 4_555 116.3437(5)
    O11 O13 Ce1 2_555 1_555 1_555 115.1258(3)
    O11 O13 Ce1 2_555 1_555 2_555 57.601(7)
    O11 O13 O11 1_555 1_555 2_555 68.973(8)
    O11 O13 O11 1_555 1_555 3_556 68.973(8)
    O11 O13 Ce1 1_555 1_555 4_555 115.1258(3)
    O11 O13 Ce1 1_555 1_555 1_555 57.601(7)
    O11 O13 Ce1 1_555 1_555 2_555 116.3437(5)
    O4 O13 O11 1_555 1_555 1_555 94.279(8)
    O4 O13 O11 1_555 1_555 2_555 100.127(7)
    O4 O13 O11 1_555 1_555 3_556 162.2359(4)
    O4 O13 Ce1 1_555 1_555 4_555 139.026(6)
    O4 O13 Ce1 1_555 1_555 1_555 54.3485(3)
    O4 O13 Ce1 1_555 1_555 2_555 66.1074(4)
    O4 O13 O4 4_555 1_555 1_555 94.524(6)
    O4 O13 O11 4_555 1_555 1_555 100.127(7)
    O4 O13 O11 4_555 1_555 2_555 162.2359(4)
    O4 O13 O11 4_555 1_555 3_556 94.279(8)
    O4 O13 Ce1 4_555 1_555 4_555 54.3485(3)
    O4 O13 Ce1 4_555 1_555 1_555 66.1074(4)
    O4 O13 Ce1 4_555 1_555 2_555 139.026(6)
    O4 O13 O4 2_555 1_555 4_555 94.524(6)
    O4 O13 O4 2_555 1_555 1_555 94.524(6)
    O4 O13 O11 2_555 1_555 1_555 162.2359(4)
    O4 O13 O11 2_555 1_555 2_555 94.279(8)
    O4 O13 O11 2_555 1_555 3_556 100.127(7)
    O4 O13 Ce1 2_555 1_555 4_555 66.1074(4)
    O4 O13 Ce1 2_555 1_555 1_555 139.026(6)
    O4 O13 Ce1 2_555 1_555 2_555 54.3485(3)
    O12 O13 O4 4_555 1_555 2_555 58.248(7)
    O12 O13 O4 4_555 1_555 4_555 107.398(3)
    O12 O13 O4 4_555 1_555 1_555 145.4989(9)
    O12 O13 O11 4_555 1_555 1_555 107.246(8)
    O12 O13 O11 4_555 1_555 2_555 64.902(3)
    O12 O13 O11 4_555 1_555 3_556 43.5586(8)
    O12 O13 Ce1 4_555 1_555 4_555 53.081(3)
    O12 O13 Ce1 4_555 1_555 1_555 159.6875(12)
    O12 O13 Ce1 4_555 1_555 2_555 80.0898(14)
    O12 O13 O12 1_555 1_555 4_555 106.768(4)
    O12 O13 O4 1_555 1_555 2_555 145.4989(9)
    O12 O13 O4 1_555 1_555 4_555 58.248(7)
    O12 O13 O4 1_555 1_555 1_555 107.398(3)
    O12 O13 O11 1_555 1_555 1_555 43.5586(8)
    O12 O13 O11 1_555 1_555 2_555 107.246(8)
    O12 O13 O11 1_555 1_555 3_556 64.902(3)
    O12 O13 Ce1 1_555 1_555 4_555 80.0898(14)
    O12 O13 Ce1 1_555 1_555 1_555 53.081(3)
    O12 O13 Ce1 1_555 1_555 2_555 159.6875(12)
    O12 O13 O12 2_555 1_555 1_555 106.768(4)
    O12 O13 O12 2_555 1_555 4_555 106.768(4)
    O12 O13 O4 2_555 1_555 2_555 107.398(3)
    O12 O13 O4 2_555 1_555 4_555 145.4989(9)
    O12 O13 O4 2_555 1_555 1_555 58.248(7)
    O12 O13 O11 2_555 1_555 1_555 64.902(3)
    O12 O13 O11 2_555 1_555 2_555 43.5586(8)
    O12 O13 O11 2_555 1_555 3_556 107.246(8)
    O12 O13 Ce1 2_555 1_555 4_555 159.6875(12)
    O12 O13 Ce1 2_555 1_555 1_555 80.0898(14)
    O12 O13 Ce1 2_555 1_555 2_555 53.081(3)
    Ce2 O14 O14 2_665 1_555 4_655 149.06621(7)
    Ce2 O14 Ce2 4_655 1_555 2_665 119.58931(15)
    Ce2 O14 Ce2 1_555 1_555 2_665 119.58869(15)
    O8 O14 Ce2 2_665 1_555 1_555 70.3681(2)
    O8 O14 Ce2 2_665 1_555 4_655 145.250(5)
    O8 O14 Ce2 2_665 1_555 2_665 54.3309(10)
    O8 O14 O8 4_655 1_555 2_665 97.472(6)
    O8 O14 Ce2 4_655 1_555 1_555 145.237(5)
    O8 O14 Ce2 4_655 1_555 4_655 54.3210(10)
    O8 O14 Ce2 4_655 1_555 2_665 70.3783(2)
    O8 O14 O14 4_655 1_555 2_665 82.3918(3)
    O8 O14 O8 1_555 1_555 4_655 97.450(6)
    O8 O14 O8 1_555 1_555 2_665 97.454(6)
    O8 O14 Ce2 1_555 1_555 1_555 54.3085(10)
    O8 O14 Ce2 1_555 1_555 4_655 70.3504(2)
    O8 O14 Ce2 1_555 1_555 2_665 145.252(5)
    O8 O14 O14 1_555 1_555 2_665 47.405(2)
    O2 O14 O8 2_665 1_555 1_555 146.7904(11)
    O2 O14 O8 2_665 1_555 4_655 58.571(8)
    O2 O14 O8 2_665 1_555 2_665 107.572(3)
    O2 O14 Ce2 2_665 1_555 1_555 155.553(3)
    O2 O14 Ce2 2_665 1_555 4_655 76.6885(10)
    O2 O14 Ce2 2_665 1_555 2_665 53.241(2)
    O2 O14 O14 2_665 1_555 2_665 102.9520(4)
    O2 O14 O2 1_555 1_555 2_665 104.086(4)
    O2 O14 O8 1_555 1_555 1_555 107.538(3)
    O2 O14 O8 1_555 1_555 4_655 146.8266(11)
    O2 O14 O8 1_555 1_555 2_665 58.570(8)
    O2 O14 Ce2 1_555 1_555 1_555 53.230(2)
    O2 O14 Ce2 1_555 1_555 4_655 155.527(3)
    O2 O14 Ce2 1_555 1_555 2_665 76.6982(10)
    O2 O14 O2 4_655 1_555 1_555 104.059(4)
    O2 O14 O2 4_655 1_555 2_665 104.066(4)
    O2 O14 O8 4_655 1_555 1_555 58.550(8)
    O2 O14 O8 4_655 1_555 4_655 107.539(3)
    O2 O14 O8 4_655 1_555 2_665 146.7850(11)
    O2 O14 Ce2 4_655 1_555 1_555 76.6673(10)
    O2 O14 Ce2 4_655 1_555 4_655 53.218(2)
    O2 O14 Ce2 4_655 1_555 2_665 155.551(3)
    O2 O14 O14 4_655 1_555 4_655 49.3076(15)
    O1 O14 O2 2_665 1_555 4_655 103.153(9)
    O1 O14 O2 2_665 1_555 1_555 62.863(3)
    O1 O14 O2 2_665 1_555 2_665 42.5738(11)
    O1 O14 O8 2_665 1_555 1_555 158.1834(5)
    O1 O14 O8 2_665 1_555 4_655 99.772(7)
    O1 O14 O8 2_665 1_555 2_665 93.491(7)
    O1 O14 Ce2 2_665 1_555 1_555 113.0616(15)
    O1 O14 Ce2 2_665 1_555 4_655 109.7061(11)
    O1 O14 Ce2 2_665 1_555 2_665 54.845(6)
    O1 O14 O14 2_665 1_555 4_655 123.783(4)
    O1 O14 O1 1_555 1_555 2_665 66.021(8)
    O1 O14 O2 1_555 1_555 4_655 62.846(3)
    O1 O14 O2 1_555 1_555 1_555 42.5667(11)
    O1 O14 O2 1_555 1_555 2_665 103.163(9)
    O1 O14 O8 1_555 1_555 1_555 93.457(7)
    O1 O14 O8 1_555 1_555 4_655 158.2012(5)
    O1 O14 O8 1_555 1_555 2_665 99.761(7)
    O1 O14 Ce2 1_555 1_555 1_555 54.827(6)
    O1 O14 Ce2 1_555 1_555 4_655 113.0400(15)
    O1 O14 Ce2 1_555 1_555 2_665 109.7157(11)
    O1 O14 O1 3_655 1_555 1_555 66.012(8)
    O1 O14 O1 3_655 1_555 2_665 66.021(8)
    O1 O14 O2 3_655 1_555 4_655 42.5606(11)
    O1 O14 O2 3_655 1_555 1_555 103.155(9)
    O1 O14 O2 3_655 1_555 2_665 62.858(3)
    O1 O14 O8 3_655 1_555 1_555 99.738(7)
    O1 O14 O8 3_655 1_555 4_655 93.473(7)
    O1 O14 O8 3_655 1_555 2_665 158.2146(5)
    O1 O14 Ce2 3_655 1_555 1_555 109.6839(11)
    O1 O14 Ce2 3_655 1_555 4_655 54.827(6)
    O1 O14 Ce2 3_655 1_555 2_665 113.0717(15)
    Ce3 O15 O15 2_565 1_555 4_665 92.539269(4)
    Ce3 O15 Ce3 4_665 1_555 2_565 119.2634(3)
    Ce3 O15 Ce3 1_555 1_555 4_665 119.2199(3)
    Ce3 O15 Ce3 1_555 1_555 2_565 119.2221(3)
    O5 O15 Ce3 2_565 1_555 1_555 112.6239(11)
    O5 O15 Ce3 2_565 1_555 4_665 112.0623(10)
    O5 O15 Ce3 2_565 1_555 2_565 56.343(6)
    O5 O15 O15 2_565 1_555 2_565 123.878(4)
    O5 O15 O5 3_665 1_555 2_565 65.593(8)
    O5 O15 Ce3 3_665 1_555 1_555 112.0294(10)
    O5 O15 Ce3 3_665 1_555 4_665 56.342(6)
    O5 O15 Ce3 3_665 1_555 2_565 112.6562(11)
    O5 O15 O5 1_555 1_555 3_665 65.585(8)
    O5 O15 O5 1_555 1_555 2_565 65.585(8)
    O5 O15 Ce3 1_555 1_555 1_555 56.324(6)
    O5 O15 Ce3 1_555 1_555 4_665 112.6328(11)
    O5 O15 Ce3 1_555 1_555 2_565 112.0412(10)
    O5 O15 O15 1_555 1_555 4_665 56.102(4)
    O10 O15 O5 4_665 1_555 1_555 157.9793(4)
    O10 O15 O5 4_665 1_555 3_665 93.171(8)
    O10 O15 O5 4_665 1_555 2_565 101.324(6)
    O10 O15 Ce3 4_665 1_555 1_555 143.657(5)
    O10 O15 Ce3 4_665 1_555 4_665 53.9975(8)
    O10 O15 Ce3 4_665 1_555 2_565 69.50626(3)
    O10 O15 O10 2_565 1_555 4_665 96.910(6)
    O10 O15 O5 2_565 1_555 1_555 101.288(6)
    O10 O15 O5 2_565 1_555 3_665 157.9644(4)
    O10 O15 O5 2_565 1_555 2_565 93.155(8)
    O10 O15 Ce3 2_565 1_555 1_555 69.47911(3)
    O10 O15 Ce3 2_565 1_555 4_665 143.671(5)
    O10 O15 Ce3 2_565 1_555 2_565 53.9861(8)
    O10 O15 O10 1_555 1_555 2_565 96.888(6)
    O10 O15 O10 1_555 1_555 4_665 96.906(6)
    O10 O15 O5 1_555 1_555 1_555 93.137(8)
    O10 O15 O5 1_555 1_555 3_665 101.299(6)
    O10 O15 O5 1_555 1_555 2_565 157.9469(4)
    O10 O15 Ce3 1_555 1_555 1_555 53.9753(8)
    O10 O15 Ce3 1_555 1_555 4_665 69.48766(3)
    O10 O15 Ce3 1_555 1_555 2_565 143.661(5)
    O10 O15 O15 1_555 1_555 2_565 34.844(4)
    O10 O15 O15 1_555 1_555 4_665 79.8674(5)
    O6 O15 O10 2_565 1_555 1_555 146.6261(11)
    O6 O15 O10 2_565 1_555 2_565 107.530(3)
    O6 O15 O10 2_565 1_555 4_665 58.523(8)
    O6 O15 O5 2_565 1_555 1_555 103.685(9)
    O6 O15 O5 2_565 1_555 3_665 61.872(3)
    O6 O15 O5 2_565 1_555 2_565 44.2501(12)
    O6 O15 Ce3 2_565 1_555 1_555 156.856(2)
    O6 O15 Ce3 2_565 1_555 4_665 77.4263(11)
    O6 O15 Ce3 2_565 1_555 2_565 53.548(2)
    O6 O15 O15 2_565 1_555 2_565 149.900(3)
    O6 O15 O6 4_665 1_555 2_565 104.618(4)
    O6 O15 O10 4_665 1_555 1_555 58.503(8)
    O6 O15 O10 4_665 1_555 2_565 146.5854(11)
    O6 O15 O10 4_665 1_555 4_665 107.528(3)
    O6 O15 O5 4_665 1_555 1_555 61.855(3)
    O6 O15 O5 4_665 1_555 3_665 44.2430(12)
    O6 O15 O5 4_665 1_555 2_565 103.681(9)
    O6 O15 Ce3 4_665 1_555 1_555 77.3946(11)
    O6 O15 Ce3 4_665 1_555 4_665 53.535(2)
    O6 O15 Ce3 4_665 1_555 2_565 156.880(2)
    O6 O15 O15 4_665 1_555 2_565 46.5982(16)
    O6 O15 O6 1_555 1_555 4_665 104.591(4)
    O6 O15 O6 1_555 1_555 2_565 104.612(4)
    O6 O15 O10 1_555 1_555 1_555 107.496(3)
    O6 O15 O10 1_555 1_555 2_565 58.503(8)
    O6 O15 O10 1_555 1_555 4_665 146.6225(11)
    O6 O15 O5 1_555 1_555 1_555 44.2362(12)
    O6 O15 O5 1_555 1_555 3_665 103.675(9)
    O6 O15 O5 1_555 1_555 2_565 61.860(3)
    O6 O15 Ce3 1_555 1_555 1_555 53.525(2)
    O6 O15 Ce3 1_555 1_555 4_665 156.852(2)
    O6 O15 Ce3 1_555 1_555 2_565 77.4061(11)
    O6 O15 O15 1_555 1_555 2_565 79.7232(3)
    Ce2 O16 Ce1 1_555 1_555 2_665 116.455(3)
    Ce3 O16 Ce2 2_665 1_555 1_555 109.778(2)
    Ce3 O16 Ce1 2_665 1_555 2_665 109.321(3)
    O6 O16 Ce3 2_665 1_555 2_665 56.9826(4)
    O6 O16 Ce2 2_665 1_555 1_555 115.020(8)
    O6 O16 Ce1 2_665 1_555 2_665 56.1509(17)
    O2 O16 O6 1_555 1_555 2_665 67.774(8)
    O2 O16 Ce3 1_555 1_555 2_665 58.7371(6)
    O2 O16 Ce2 1_555 1_555 1_555 56.5030(7)
    O2 O16 Ce1 1_555 1_555 2_665 111.212(8)
    O4 O16 O2 2_665 1_555 1_555 70.397(8)
    O4 O16 O6 2_665 1_555 2_665 72.106(8)
    O4 O16 Ce3 2_665 1_555 2_665 117.374(8)
    O4 O16 Ce2 2_665 1_555 1_555 60.3963(11)
    O4 O16 Ce1 2_665 1_555 2_665 57.6204(19)
    O12 O16 O4 4_665 1_555 2_665 62.713(7)
    O12 O16 O2 4_665 1_555 1_555 109.2648(15)
    O12 O16 O6 4_665 1_555 2_665 131.7652(10)
    O12 O16 Ce3 4_665 1_555 2_665 163.76523(15)
    O12 O16 Ce2 4_665 1_555 1_555 55.099(2)
    O12 O16 Ce1 4_665 1_555 2_665 84.7280(18)
    O10 O16 O12 4_765 1_555 4_665 124.442(2)
    O10 O16 O4 4_765 1_555 2_665 116.5344(8)
    O10 O16 O2 4_765 1_555 1_555 122.81473(10)
    O10 O16 O6 4_765 1_555 2_665 62.712(7)
    O10 O16 Ce3 4_765 1_555 2_665 71.0059(16)
    O10 O16 Ce2 4_765 1_555 1_555 176.9096(3)
    O10 O16 Ce1 4_765 1_555 2_665 60.660(3)
    O8 O16 O10 2_665 1_555 4_765 110.8188(15)
    O8 O16 O12 2_665 1_555 4_665 109.5526(15)
    O8 O16 O4 2_665 1_555 2_665 125.50573(19)
    O8 O16 O2 2_665 1_555 1_555 61.956(7)
    O8 O16 O6 2_665 1_555 2_665 109.8427(14)
    O8 O16 Ce3 2_665 1_555 2_665 56.096(2)
    O8 O16 Ce2 2_665 1_555 1_555 71.7400(17)
    O8 O16 Ce1 2_665 1_555 2_665 165.3829(4)
    O9 O16 O8 2_665 1_555 2_665 65.9361(11)
    O9 O16 O10 2_665 1_555 4_765 47.26902(11)
    O9 O16 O12 2_665 1_555 4_665 129.743(7)
    O9 O16 O4 2_665 1_555 2_665 162.2969(8)
    O9 O16 O2 2_665 1_555 1_555 110.502(6)
    O9 O16 O6 2_665 1_555 2_665 91.626(9)
    O9 O16 Ce3 2_665 1_555 2_665 54.959(7)
    O9 O16 Ce2 2_665 1_555 1_555 135.70522(19)
    O9 O16 Ce1 2_665 1_555 2_665 107.723(3)
    O7 O16 O9 1_555 1_555 2_665 83.807(7)
    O7 O16 O8 1_555 1_555 2_665 45.7675(2)
    O7 O16 O10 1_555 1_555 4_765 126.283(7)
    O7 O16 O12 1_555 1_555 4_665 66.3854(12)
    O7 O16 O4 1_555 1_555 2_665 113.882(6)
    O7 O16 O2 1_555 1_555 1_555 90.455(9)
    O7 O16 O6 1_555 1_555 2_665 154.6495(16)
    O7 O16 Ce3 1_555 1_555 2_665 101.157(2)
    O7 O16 Ce2 1_555 1_555 1_555 56.702(7)
    O7 O16 Ce1 1_555 1_555 2_665 148.68445(13)
    C5 O16 O7 3_766 1_555 1_555 100.979(9)
    C5 O16 O9 3_766 1_555 2_665 26.0922(16)
    C5 O16 O8 3_766 1_555 2_665 91.942(3)
    C5 O16 O10 3_766 1_555 4_765 25.396(2)
    C5 O16 O12 3_766 1_555 4_665 120.634(5)
    C5 O16 O4 3_766 1_555 2_665 140.500(3)
    C5 O16 O2 3_766 1_555 1_555 129.315(4)
    C5 O16 O6 3_766 1_555 2_665 84.474(10)
    C5 O16 Ce3 3_766 1_555 2_665 70.598(5)
    C5 O16 Ce2 3_766 1_555 1_555 157.6434(18)
    C5 O16 Ce1 3_766 1_555 2_665 82.962(5)
    C4 O16 C5 2_665 1_555 3_766 87.277(6)
    C4 O16 O7 2_665 1_555 1_555 24.8799(15)
    C4 O16 O9 2_665 1_555 2_665 64.702(4)
    C4 O16 O8 2_665 1_555 2_665 24.782(2)
    C4 O16 O10 2_665 1_555 4_765 111.597(4)
    C4 O16 O12 2_665 1_555 4_665 91.226(3)
    C4 O16 O4 2_665 1_555 2_665 131.854(4)
    C4 O16 O2 2_665 1_555 1_555 83.166(10)
    C4 O16 O6 2_665 1_555 2_665 133.416(3)
    C4 O16 Ce3 2_665 1_555 2_665 77.038(4)
    C4 O16 Ce2 2_665 1_555 1_555 71.465(5)
    C4 O16 Ce1 2_665 1_555 2_665 165.6060(15)
    O11 O16 C4 2_665 1_555 2_665 110.266(9)
    O11 O16 C5 2_665 1_555 3_766 60.155(4)
    O11 O16 O7 2_665 1_555 1_555 99.222(8)
    O11 O16 O9 2_665 1_555 2_665 82.088(6)
    O11 O16 O8 2_665 1_555 2_665 132.633(7)
    O11 O16 O10 2_665 1_555 4_765 59.5288(8)
    O11 O16 O12 2_665 1_555 4_665 65.1525(11)
    O11 O16 O4 2_665 1_555 2_665 95.108(8)
    O11 O16 O2 2_665 1_555 1_555 165.01315(16)
    O11 O16 O6 2_665 1_555 2_665 104.840(7)
    O11 O16 Ce3 2_665 1_555 2_665 129.3030(6)
    O11 O16 Ce2 2_665 1_555 1_555 120.2245(13)
    O11 O16 Ce1 2_665 1_555 2_665 55.561(8)
    Ce2 O17 Ce3 1_555 1_555 1_555 114.113(3)
    Ce1 O17 Ce2 4_665 1_555 1_555 107.1224(19)
    Ce1 O17 Ce3 4_665 1_555 1_555 115.234(2)
    O12 O17 Ce1 4_665 1_555 4_665 56.91998(5)
    O12 O17 Ce2 4_665 1_555 1_555 56.4163(11)
    O12 O17 Ce3 4_665 1_555 1_555 112.336(8)
    O8 O17 O12 1_555 1_555 4_665 69.705(8)
    O8 O17 Ce1 1_555 1_555 4_665 118.309(7)
    O8 O17 Ce2 1_555 1_555 1_555 57.4639(13)
    O8 O17 Ce3 1_555 1_555 1_555 58.6014(16)
    O10 O17 O8 1_555 1_555 1_555 72.509(8)
    O10 O17 O12 1_555 1_555 4_665 68.464(8)
    O10 O17 Ce1 1_555 1_555 4_665 61.3787(6)
    O10 O17 Ce2 1_555 1_555 1_555 114.192(8)
    O10 O17 Ce3 1_555 1_555 1_555 57.0140(15)
    O2 O17 O10 4_655 1_555 1_555 113.5901(11)
    O2 O17 O8 4_655 1_555 1_555 62.846(7)
    O2 O17 O12 4_655 1_555 4_665 127.9074(5)
    O2 O17 Ce1 4_655 1_555 4_665 172.42233(7)
    O2 O17 Ce2 4_655 1_555 1_555 79.9470(17)
    O2 O17 Ce3 4_655 1_555 1_555 58.298(3)
    O6 O17 O2 4_665 1_555 4_655 119.0939(18)
    O6 O17 O10 4_665 1_555 1_555 62.300(7)
    O6 O17 O8 4_665 1_555 1_555 130.9954(8)
    O6 O17 O12 4_665 1_555 4_665 107.5822(17)
    O6 O17 Ce1 4_665 1_555 4_665 53.992(2)
    O6 O17 Ce2 4_665 1_555 1_555 160.82614(6)
    O6 O17 Ce3 4_665 1_555 1_555 80.6192(18)
    O4 O17 O6 2_665 1_555 4_665 105.9960(14)
    O4 O17 O2 2_665 1_555 4_655 119.8010(18)
    O4 O17 O10 2_665 1_555 1_555 122.11154(14)
    O4 O17 O8 2_665 1_555 1_555 113.6528(10)
    O4 O17 O12 2_665 1_555 4_665 62.176(7)
    O4 O17 Ce1 2_665 1_555 4_665 67.1743(16)
    O4 O17 Ce2 2_665 1_555 1_555 58.546(3)
    O4 O17 Ce3 2_665 1_555 1_555 172.2465(6)
    O3 O17 O4 3_665 1_555 2_665 43.7209(4)
    O3 O17 O6 3_665 1_555 4_665 65.2125(11)
    O3 O17 O2 3_665 1_555 4_655 129.089(7)
    O3 O17 O10 3_665 1_555 1_555 111.597(6)
    O3 O17 O8 3_665 1_555 1_555 156.4651(13)
    O3 O17 O12 3_665 1_555 4_665 89.855(9)
    O3 O17 Ce1 3_665 1_555 4_665 53.068(6)
    O3 O17 Ce2 3_665 1_555 1_555 101.844(3)
    O3 O17 Ce3 3_665 1_555 1_555 143.8805(3)
    C2 O17 O3 3_665 1_555 3_665 24.1798(14)
    C2 O17 O4 3_665 1_555 2_665 23.871(2)
    C2 O17 O6 3_665 1_555 4_665 89.365(3)
    C2 O17 O2 3_665 1_555 4_655 117.383(5)
    C2 O17 O10 3_665 1_555 1_555 128.893(4)
    C2 O17 O8 3_665 1_555 1_555 136.011(3)
    C2 O17 O12 3_665 1_555 4_665 83.146(10)
    C2 O17 Ce1 3_665 1_555 4_665 67.539(4)
    C2 O17 Ce2 3_665 1_555 1_555 78.793(4)
    C2 O17 Ce3 3_665 1_555 1_555 163.4768(15)
data_Alfa_Aesar_CeIII_Carbonate
_pd_block_id     'Alfa Aesar Ce(III) Carbonate'
_diffrn_ambient_temperature     300
_diffrn_radiation_wavelength     0.729472200
_pd_instr_special_details
;'SSRL beam line 2-1'
;
_diffrn_radiation_probe     x-ray
loop_
    _refln_index_h
    _refln_index_k
    _refln_index_l
    _pd_refln_phase_id
    _refln_F_squared_meas
    _refln_F_squared_calc
    _refln_d_spacing
    0 0 2 1 0.048680 0.052115 3.662596
    0 0 4 1 0.134582 0.121038 1.831298
    0 0 6 1 0.088393 0.086411 1.220865
    0 0 8 1 0.014383 0.014422 0.915649
    0 0 10 1 0.046085 0.045930 0.732519
    0 0 12 1 0.000002 0.000002 0.610433
    0 0 14 1 0.017879 0.017604 0.523228
    0 0 16 1 0.006142 0.006103 0.457825
    0 1 1 1 0.059349 0.065156 5.564685
    0 1 2 1 0.200195 0.203793 3.367119
    0 1 3 1 0.260709 0.258914 2.348007
    0 1 4 1 0.054053 0.049348 1.790747
    0 1 5 1 0.000216 0.000226 1.444027
    0 1 6 1 0.075689 0.073466 1.208626
    0 1 7 1 0.048046 0.047846 1.038717
    0 1 8 1 0.044309 0.043738 0.910451
    0 1 9 1 0.007010 0.007062 0.810253
    0 1 10 1 0.007508 0.007587 0.729850
    0 1 11 1 0.010840 0.010902 0.663919
    0 1 12 1 0.043740 0.044082 0.608885
    0 1 13 1 0.012045 0.012120 0.562259
    0 1 14 1 0.000669 0.000657 0.522253
    0 1 15 1 0.000919 0.000921 0.487553
    0 1 16 1 0.012629 0.012531 0.457171
    0 1 17 1 0.004230 0.004211 0.430348
    0 2 0 1 0.089749 0.091799 4.278448
    0 2 1 1 0.131811 0.131989 3.694443
    0 2 2 1 0.037406 0.038546 2.782342
    0 2 3 1 0.040123 0.039418 2.120677
    0 2 4 1 0.044731 0.044494 1.683559
    0 2 5 1 0.088703 0.090595 1.386032
    0 2 6 1 0.019917 0.019608 1.174003
    0 2 7 1 0.000544 0.000526 1.016493
    0 2 8 1 0.006465 0.006197 0.895374
    0 2 9 1 0.072255 0.072519 0.799571
    0 2 10 1 0.014229 0.013956 0.722013
    0 2 11 1 0.007224 0.007209 0.658004
    0 2 12 1 0.000170 0.000171 0.604313
    0 2 13 1 0.013685 0.013888 0.558652
    0 2 14 1 0.009948 0.009786 0.519359
    0 2 15 1 0.016653 0.016669 0.485196
    0 2 16 1 0.001311 0.001302 0.455226
    0 2 17 1 0.000729 0.000722 0.428725
    0 3 1 1 0.224101 0.226325 2.657913
    0 3 2 1 0.017932 0.018014 2.250392
    0 3 3 1 0.489002 0.479230 1.854895
    0 3 4 1 0.001145 0.001125 1.541019
    0 3 5 1 0.000040 0.000041 1.303186
    0 3 6 1 0.000780 0.000787 1.122373
    0 3 7 1 0.143716 0.143888 0.982425
    0 3 8 1 0.002238 0.002299 0.871827
    0 3 9 1 0.014784 0.015062 0.782669
    0 3 10 1 0.000078 0.000078 0.709495
    0 3 11 1 0.044059 0.043777 0.648487
    0 3 12 1 0.000008 0.000008 0.596916
    0 3 13 1 0.030970 0.031457 0.552793
    0 3 14 1 0.000815 0.000809 0.514641
    0 3 15 1 0.003513 0.003547 0.481342
    0 3 16 1 0.000008 0.000008 0.452038
    0 4 0 1 0.142506 0.138622 2.139224
    0 4 1 1 0.216978 0.213945 2.053451
    0 4 2 1 0.007360 0.006906 1.847222
    0 4 3 1 0.019734 0.019145 1.609045
    0 4 4 1 0.066993 0.069508 1.391171
    0 4 5 1 0.168225 0.162904 1.208749
    0 4 6 1 0.052396 0.051984 1.060338
    0 4 7 1 0.000344 0.000346 0.940013
    0 4 8 1 0.007574 0.007518 0.841780
    0 4 9 1 0.056409 0.057081 0.760711
    0 4 10 1 0.030881 0.030017 0.693016
    0 4 11 1 0.019592 0.019546 0.635832
    0 4 12 1 0.000307 0.000305 0.587002
    0 4 13 1 0.013981 0.014024 0.544891
    0 4 14 1 0.007374 0.007416 0.508246
    0 4 15 1 0.018270 0.018481 0.476098
    0 4 16 1 0.003727 0.003718 0.447687
    0 5 1 1 0.032802 0.033005 1.666502
    0 5 2 1 0.165188 0.166594 1.550471
    0 5 3 1 0.020849 0.021703 1.401432
    0 5 4 1 0.029309 0.029660 1.250374
    0 5 5 1 0.000529 0.000525 1.112937
    0 5 6 1 0.057282 0.057896 0.993884
    0 5 7 1 0.012743 0.012287 0.892780
    0 5 8 1 0.052105 0.052018 0.807354
    0 5 9 1 0.000038 0.000038 0.735019
    0 5 10 1 0.006100 0.006067 0.673424
    0 5 11 1 0.010777 0.010612 0.620599
    0 5 12 1 0.033719 0.034206 0.574952
    0 5 13 1 0.001864 0.001856 0.535212
    0 5 14 1 0.000909 0.000906 0.500365
    0 5 15 1 0.001194 0.001193 0.469601
    0 5 16 1 0.011696 0.011696 0.442272
    0 6 0 1 0.119540 0.121859 1.426149
    0 6 1 1 0.005409 0.005621 1.399865
    0 6 2 1 0.035192 0.035969 1.328956
    0 6 3 1 0.000620 0.000606 1.231481
    0 6 4 1 0.136140 0.138139 1.125196
    0 6 5 1 0.001502 0.001438 1.021912
    0 6 6 1 0.055375 0.057122 0.927447
    0 6 7 1 0.000078 0.000077 0.843694
    0 6 8 1 0.020714 0.021410 0.770510
    0 6 9 1 0.000015 0.000015 0.706892
    0 6 10 1 0.049686 0.049273 0.651593
    0 6 11 1 0.000683 0.000682 0.603388
    0 6 12 1 0.000149 0.000149 0.561186
    0 6 13 1 0.000001 0.000001 0.524055
    0 6 14 1 0.030598 0.030733 0.491212
    0 6 15 1 0.000211 0.000211 0.462011
    0 6 16 1 0.003267 0.003298 0.435914
    0 7 1 1 0.033015 0.032069 1.205740
    0 7 2 1 0.190534 0.189561 1.159536
    0 7 3 1 0.048952 0.047363 1.093083
    0 7 4 1 0.039532 0.038321 1.016713
    0 7 5 1 0.000825 0.000823 0.938596
    0 7 6 1 0.037831 0.039136 0.863829
    0 7 7 1 0.040380 0.041299 0.794955
    0 7 8 1 0.066545 0.066142 0.732853
    0 7 9 1 0.005876 0.006005 0.677478
    0 7 10 1 0.004451 0.004488 0.628341
    0 7 11 1 0.008589 0.008524 0.584784
    0 7 12 1 0.032946 0.033031 0.546126
    0 7 13 1 0.006389 0.006410 0.511727
    0 7 14 1 0.004212 0.004251 0.481017
    0 7 15 1 0.000446 0.000443 0.453497
    0 7 16 1 0.008961 0.008877 0.428741
    0 8 0 1 0.015955 0.015547 1.069612
    0 8 1 1 0.092363 0.091251 1.058388
    0 8 2 1 0.005029 0.004986 1.026725
    0 8 3 1 0.016992 0.017437 0.979733
    0 8 4 1 0.009426 0.009549 0.923611
    0 8 5 1 0.119450 0.123598 0.863874
    0 8 6 1 0.003852 0.003855 0.804522
    0 8 7 1 0.000578 0.000561 0.748009
    0 8 8 1 0.003343 0.003194 0.695586
    0 8 9 1 0.041193 0.041075 0.647711
    0 8 10 1 0.003790 0.003790 0.604374
    0 8 11 1 0.019670 0.019816 0.565317
    0 8 12 1 0.001045 0.001033 0.530169
    0 8 13 1 0.009411 0.009352 0.498530
    0 8 14 1 0.005770 0.005750 0.470007
    0 8 15 1 0.013082 0.013034 0.444236
    0 9 1 1 0.051546 0.051972 0.942857
    0 9 2 1 0.000101 0.000103 0.920265
    0 9 3 1 0.080966 0.079200 0.885971
    0 9 4 1 0.000372 0.000369 0.843820
    0 9 5 1 0.001036 0.001059 0.797539
    0 9 6 1 0.000076 0.000074 0.750131
    0 9 7 1 0.062382 0.061154 0.703697
    0 9 8 1 0.000866 0.000864 0.659527
    0 9 9 1 0.003601 0.003544 0.618298
    0 9 10 1 0.000024 0.000024 0.580270
    0 9 11 1 0.025642 0.025724 0.545443
    0 9 12 1 0.000109 0.000109 0.513673
    0 9 13 1 0.010484 0.010492 0.484741
    0 9 14 1 0.000013 0.000013 0.458398
    0 9 15 1 0.003593 0.003611 0.434395
    0 10 0 1 0.007393 0.007417 0.855690
    0 10 1 1 0.068374 0.069733 0.849910
    0 10 2 1 0.001482 0.001519 0.833251
    0 10 3 1 0.012121 0.012090 0.807538
    0 10 4 1 0.027423 0.028054 0.775236
    0 10 5 1 0.073139 0.073202 0.738889
    0 10 6 1 0.007888 0.007547 0.700716
    0 10 7 1 0.001832 0.001843 0.662423
    0 10 8 1 0.005091 0.005097 0.625187
    0 10 9 1 0.036265 0.035738 0.589738
    0 10 10 1 0.010463 0.010655 0.556468
    0 10 11 1 0.012935 0.012791 0.525534
    0 10 12 1 0.000025 0.000025 0.496942
    0 10 13 1 0.005674 0.005661 0.470606
    0 10 14 1 0.005439 0.005420 0.446390
    0 11 1 1 0.004427 0.004464 0.773550
    0 11 2 1 0.091230 0.092273 0.760926
    0 11 3 1 0.021516 0.021326 0.741194
    0 11 4 1 0.020886 0.020336 0.715982
    0 11 5 1 0.000041 0.000041 0.687054
    0 11 6 1 0.032242 0.032142 0.656044
    0 11 7 1 0.005773 0.005729 0.624302
    0 11 8 1 0.048390 0.048452 0.592841
    0 11 9 1 0.000291 0.000293 0.562358
    0 11 10 1 0.000992 0.000993 0.533291
    0 11 11 1 0.003769 0.003804 0.505880
    0 11 12 1 0.022241 0.022452 0.480227
    0 11 13 1 0.002856 0.002840 0.456336
    0 11 14 1 0.002386 0.002399 0.434156
    0 12 0 1 0.034796 0.034671 0.713075
    0 12 1 1 0.000617 0.000620 0.709720
    0 12 2 1 0.002582 0.002476 0.699933
    0 12 3 1 0.000182 0.000183 0.684484
    0 12 4 1 0.041204 0.041418 0.664478
    0 12 5 1 0.003525 0.003552 0.641161
    0 12 6 1 0.021848 0.022028 0.615741
    0 12 7 1 0.000043 0.000043 0.589271
    0 12 8 1 0.011217 0.011254 0.562598
    0 12 9 1 0.000098 0.000098 0.536348
    0 12 10 1 0.024217 0.024318 0.510956
    0 12 11 1 0.001244 0.001247 0.486696
    0 12 12 1 0.000257 0.000257 0.463724
    0 12 13 1 0.000003 0.000003 0.442105
    0 13 1 1 0.004644 0.004624 0.655581
    0 13 2 1 0.037955 0.037823 0.647844
    0 13 3 1 0.007026 0.007010 0.635536
    0 13 4 1 0.011362 0.011130 0.619426
    0 13 5 1 0.001759 0.001779 0.600408
    0 13 6 1 0.020243 0.020514 0.579381
    0 13 7 1 0.012382 0.012566 0.557167
    0 13 8 1 0.016056 0.015970 0.534459
    0 13 9 1 0.000851 0.000855 0.511802
    0 13 10 1 0.000631 0.000632 0.489600
    0 13 11 1 0.003961 0.003976 0.468134
    0 13 12 1 0.016175 0.016141 0.447584
    0 13 13 1 0.001584 0.001572 0.428053
    0 14 0 1 0.010065 0.010192 0.611207
    0 14 1 1 0.031310 0.031559 0.609090
    0 14 2 1 0.001240 0.001237 0.602870
    0 14 3 1 0.009624 0.009637 0.592914
    0 14 4 1 0.006071 0.006148 0.579768
    0 14 5 1 0.042237 0.042718 0.564085
    0 14 6 1 0.006388 0.006402 0.546541
    0 14 7 1 0.002047 0.002019 0.527778
    0 14 8 1 0.001048 0.001054 0.508356
    0 14 9 1 0.024944 0.025115 0.488742
    0 14 10 1 0.004945 0.004949 0.469298
    0 14 11 1 0.008431 0.008411 0.450293
    0 14 12 1 0.000003 0.000003 0.431915
    0 15 1 1 0.012635 0.012746 0.568738
    0 15 2 1 0.001969 0.001983 0.563664
    0 15 3 1 0.037165 0.037807 0.555501
    0 15 4 1 0.000894 0.000897 0.544646
    0 15 5 1 0.001595 0.001592 0.531583
    0 15 6 1 0.000821 0.000810 0.516824
    0 15 7 1 0.030603 0.030448 0.500871
    0 15 8 1 0.001646 0.001652 0.484181
    0 15 9 1 0.004080 0.004098 0.467144
    0 15 10 1 0.000232 0.000232 0.450078
    0 15 11 1 0.009435 0.009489 0.433233
    0 16 0 1 0.004313 0.004291 0.534806
    0 16 1 1 0.009930 0.009927 0.533386
    0 16 2 1 0.000032 0.000032 0.529194
    0 16 3 1 0.003920 0.003853 0.522422
    0 16 4 1 0.006602 0.006596 0.513363
    0 16 5 1 0.014710 0.014567 0.502379
    0 16 6 1 0.003871 0.003875 0.489867
    0 16 7 1 0.000076 0.000077 0.476219
    0 16 8 1 0.002563 0.002562 0.461805
    0 16 9 1 0.011049 0.011009 0.446953
    0 16 10 1 0.005225 0.005256 0.431937
    0 17 1 1 0.003949 0.003911 0.502163
    0 17 2 1 0.020602 0.020458 0.498660
    0 17 3 1 0.006615 0.006609 0.492981
    0 17 4 1 0.005245 0.005247 0.485347
    0 17 5 1 0.000017 0.000017 0.476034
    0 17 6 1 0.013051 0.013162 0.465348
    0 17 7 1 0.005311 0.005277 0.453601
    0 17 8 1 0.011743 0.011750 0.441093
    0 17 9 1 0.001242 0.001232 0.428096
    0 18 0 1 0.013390 0.013504 0.475383
    0 18 1 1 0.000730 0.000733 0.474385
    0 18 2 1 0.001414 0.001410 0.471429
    0 18 3 1 0.000251 0.000252 0.466622
    0 18 4 1 0.021313 0.021221 0.460133
    0 18 5 1 0.000531 0.000529 0.452174
    0 18 6 1 0.013125 0.013090 0.442985
    0 18 7 1 0.000366 0.000366 0.432816
    0 19 1 1 0.002254 0.002251 0.449514
    0 19 2 1 0.008223 0.008194 0.446996
    0 19 3 1 0.006592 0.006578 0.442892
    0 19 4 1 0.000881 0.000881 0.437332
    0 19 5 1 0.000399 0.000397 0.430482
    0 20 0 1 0.001101 0.001093 0.427845
    1 0 2 1 0.437327 0.430256 2.957597
    1 0 4 1 0.108802 0.103418 1.720162
    1 0 6 1 0.148657 0.140487 1.186210
    1 0 8 1 0.103846 0.100950 0.900753
    1 0 10 1 0.001338 0.001345 0.724825
    1 0 12 1 0.054094 0.054388 0.605959
    1 0 14 1 0.001270 0.001246 0.520402
    1 0 16 1 0.015500 0.015402 0.455928
    1 1 0 1 0.266571 0.262900 4.326137
    1 1 1 1 0.197442 0.197353 3.725017
    1 1 2 1 0.001186 0.001196 2.795332
    1 1 3 1 0.057408 0.054879 2.126412
    1 1 4 1 0.380125 0.369726 1.686424
    1 1 5 1 0.117045 0.117991 1.387629
    1 1 6 1 0.161364 0.158524 1.174974
    1 1 7 1 0.007337 0.007098 1.017122
    1 1 8 1 0.064676 0.061829 0.895804
    1 1 9 1 0.057983 0.058121 0.799877
    1 1 10 1 0.137043 0.134555 0.722239
    1 1 11 1 0.010052 0.010026 0.658175
    1 1 12 1 0.000109 0.000110 0.604445
    1 1 13 1 0.005088 0.005162 0.558757
    1 1 14 1 0.037352 0.036731 0.519443
    1 1 15 1 0.012115 0.012127 0.485264
    1 1 16 1 0.006727 0.006682 0.455282
    1 1 17 1 0.000284 0.000281 0.428772
    1 2 1 1 0.111506 0.111941 2.974290
    1 2 2 1 0.183540 0.191794 2.432885
    1 2 3 1 0.441439 0.438276 1.953172
    1 2 4 1 0.024582 0.023805 1.595998
    1 2 5 1 0.032931 0.033478 1.335932
    1 2 6 1 0.050275 0.048703 1.143089
    1 2 7 1 0.257999 0.259751 0.996228
    1 2 8 1 0.060556 0.060066 0.881431
    1 2 9 1 0.025842 0.026524 0.789595
    1 2 10 1 0.001869 0.001842 0.714642
    1 2 11 1 0.056093 0.055455 0.652410
    1 2 12 1 0.018531 0.018762 0.599971
    1 2 13 1 0.041583 0.042280 0.555217
    1 2 14 1 0.000799 0.000788 0.516595
    1 2 15 1 0.008272 0.008355 0.482940
    1 2 16 1 0.007864 0.007816 0.453361
    1 3 0 1 0.015342 0.015622 2.479239
    1 3 1 1 0.503981 0.498031 2.348381
    1 3 2 1 0.001859 0.001833 2.053096
    1 3 3 1 0.133337 0.128494 1.739674
    1 3 4 1 0.004805 0.005027 1.473022
    1 3 5 1 0.476764 0.478748 1.261283
    1 3 6 1 0.000281 0.000271 1.095269
    1 3 7 1 0.010335 0.010509 0.964094
    1 3 8 1 0.000022 0.000022 0.858940
    1 3 9 1 0.169688 0.171816 0.773305
    1 3 10 1 0.000005 0.000005 0.702498
    1 3 11 1 0.046956 0.047301 0.643131
    1 3 12 1 0.000620 0.000619 0.592730
    1 3 13 1 0.024343 0.024514 0.549464
    1 3 14 1 0.000003 0.000003 0.511951
    1 3 15 1 0.038537 0.038996 0.479140
    1 3 16 1 0.000298 0.000297 0.450213
    1 4 1 1 0.207642 0.212600 1.900272
    1 4 2 1 0.176842 0.171755 1.733339
    1 4 3 1 0.230412 0.233132 1.532092
    1 4 4 1 0.054713 0.055317 1.340532
    1 4 5 1 0.015747 0.015478 1.175087
    1 4 6 1 0.059329 0.058952 1.037396
    1 4 7 1 0.257444 0.261329 0.923918
    1 4 8 1 0.038435 0.038747 0.830162
    1 4 9 1 0.029882 0.029180 0.752105
    1 4 10 1 0.001032 0.001033 0.686490
    1 4 11 1 0.052764 0.052445 0.630780
    1 4 12 1 0.032425 0.032233 0.583020
    1 4 13 1 0.032183 0.031821 0.541702
    1 4 14 1 0.000832 0.000838 0.505655
    1 4 15 1 0.003668 0.003678 0.473967
    1 4 16 1 0.007684 0.007648 0.445913
    1 5 0 1 0.201239 0.194143 1.619640
    1 5 1 1 0.048801 0.048348 1.581445
    1 5 2 1 0.017740 0.018351 1.481271
    1 5 3 1 0.014725 0.015698 1.349705
    1 5 4 1 0.272693 0.263755 1.213221
    1 5 5 1 0.112275 0.109480 1.086495
    1 5 6 1 0.110332 0.113476 0.974917
    1 5 7 1 0.000043 0.000043 0.878956
    1 5 8 1 0.044881 0.045891 0.797088
    1 5 9 1 0.021053 0.021269 0.727247
    1 5 10 1 0.104787 0.105165 0.667431
    1 5 11 1 0.013691 0.013761 0.615899
    1 5 12 1 0.000018 0.000018 0.571209
    1 5 13 1 0.006287 0.006286 0.532189
    1 5 14 1 0.041416 0.041219 0.497892
    1 5 15 1 0.004804 0.004832 0.467555
    1 5 16 1 0.006209 0.006218 0.440562
    1 6 1 1 0.000038 0.000040 1.348306
    1 6 2 1 0.449942 0.452234 1.284603
    1 6 3 1 0.005314 0.004944 1.195940
    1 6 4 1 0.079730 0.076254 1.097892
    1 6 5 1 0.000476 0.000478 1.001328
    1 6 6 1 0.120622 0.120897 0.911978
    1 6 7 1 0.000692 0.000703 0.831999
    1 6 8 1 0.167199 0.168891 0.761570
    1 6 9 1 0.000524 0.000503 0.699971
    1 6 10 1 0.010359 0.010354 0.646160
    1 6 11 1 0.000273 0.000277 0.599066
    1 6 12 1 0.068184 0.069033 0.557704
    1 6 13 1 0.000163 0.000160 0.521216
    1 6 14 1 0.003543 0.003562 0.488872
    1 6 15 1 0.000218 0.000217 0.460062
    1 6 16 1 0.028164 0.028310 0.434276
    1 7 0 1 0.100148 0.095529 1.187630
    1 7 1 1 0.091703 0.089652 1.172322
    1 7 2 1 0.015083 0.014987 1.129722
    1 7 3 1 0.009882 0.009584 1.068000
    1 7 4 1 0.228789 0.228802 0.996435
    1 7 5 1 0.082081 0.084518 0.922572
    1 7 6 1 0.080349 0.081972 0.851288
    1 7 7 1 0.000330 0.000334 0.785149
    1 7 8 1 0.034439 0.034682 0.725149
    1 7 9 1 0.030956 0.031067 0.671378
    1 7 10 1 0.089805 0.088665 0.623464
    1 7 11 1 0.010817 0.010951 0.580847
    1 7 12 1 0.000888 0.000885 0.542915
    1 7 13 1 0.009240 0.009264 0.509083
    1 7 14 1 0.033180 0.033601 0.478819
    1 7 15 1 0.011577 0.011531 0.451654
    1 8 1 1 0.133864 0.130710 1.035570
    1 8 2 1 0.058254 0.057185 1.005855
    1 8 3 1 0.177308 0.178538 0.961550
    1 8 4 1 0.009909 0.009750 0.908330
    1 8 5 1 0.001358 0.001385 0.851332
    1 8 6 1 0.022964 0.023549 0.794362
    1 8 7 1 0.147555 0.147710 0.739822
    1 8 8 1 0.029094 0.028466 0.688988
    1 8 9 1 0.014017 0.014189 0.642374
    1 8 10 1 0.000636 0.000644 0.600031
    1 8 11 1 0.048147 0.048496 0.561758
    1 8 12 1 0.010097 0.009943 0.527230
    1 8 13 1 0.026650 0.026611 0.496084
    1 8 14 1 0.000241 0.000243 0.467955
    1 8 15 1 0.002983 0.002982 0.442502
    1 9 0 1 0.001587 0.001576 0.934122
    1 9 1 1 0.167455 0.172683 0.926618
    1 9 2 1 0.005911 0.005785 0.905147
    1 9 3 1 0.030464 0.031197 0.872456
    1 9 4 1 0.000260 0.000265 0.832119
    1 9 5 1 0.206916 0.212843 0.787638
    1 9 6 1 0.000008 0.000008 0.741875
    1 9 7 1 0.001236 0.001170 0.696867
    1 9 8 1 0.000004 0.000004 0.653895
    1 9 9 1 0.079933 0.080468 0.613650
    1 9 10 1 0.000016 0.000016 0.576423
    1 9 11 1 0.029984 0.029808 0.542244
    1 9 12 1 0.000135 0.000135 0.510999
    1 9 13 1 0.022134 0.022333 0.482491
    1 9 14 1 0.001162 0.001156 0.456495
    1 9 15 1 0.026511 0.026545 0.432774
    1 10 1 1 0.054060 0.055049 0.837958
    1 10 2 1 0.072064 0.072781 0.821979
    1 10 3 1 0.114134 0.116585 0.797265
    1 10 4 1 0.012354 0.012761 0.766133
    1 10 5 1 0.005427 0.005467 0.730994
    1 10 6 1 0.013591 0.013148 0.693972
    1 10 7 1 0.106026 0.105776 0.656717
    1 10 8 1 0.027494 0.027052 0.620383
    1 10 9 1 0.013173 0.013071 0.585701
    1 10 10 1 0.005917 0.006012 0.553073
    1 10 11 1 0.028944 0.028446 0.522671
    1 10 12 1 0.016436 0.016422 0.494519
    1 10 13 1 0.021976 0.021982 0.468547
    1 10 14 1 0.001399 0.001395 0.444631
    1 11 0 1 0.082179 0.084551 0.768704
    1 11 1 1 0.020875 0.021499 0.764506
    1 11 2 1 0.017505 0.017084 0.752313
    1 11 3 1 0.008557 0.008514 0.733227
    1 11 4 1 0.101332 0.100810 0.708792
    1 11 5 1 0.024475 0.024403 0.680693
    1 11 6 1 0.051314 0.051049 0.650500
    1 11 7 1 0.002180 0.002135 0.619519
    1 11 8 1 0.019823 0.019574 0.588740
    1 11 9 1 0.016989 0.017250 0.558854
    1 11 10 1 0.054029 0.053408 0.530300
    1 11 11 1 0.002897 0.002878 0.503325
    1 11 12 1 0.000003 0.000003 0.478039
    1 11 13 1 0.001397 0.001383 0.454458
    1 11 14 1 0.030965 0.031007 0.432538
    1 12 1 1 0.003063 0.002991 0.702716
    1 12 2 1 0.143926 0.139596 0.693211
    1 12 3 1 0.001421 0.001449 0.678194
    1 12 4 1 0.038687 0.038526 0.658719
    1 12 5 1 0.001594 0.001592 0.635983
    1 12 6 1 0.053188 0.053908 0.611150
    1 12 7 1 0.000071 0.000071 0.585244
    1 12 8 1 0.051936 0.052561 0.559090
    1 12 9 1 0.000041 0.000041 0.533306
    1 12 10 1 0.004024 0.004047 0.508324
    1 12 11 1 0.000878 0.000879 0.484420
    1 12 12 1 0.046953 0.046921 0.461753
    1 12 13 1 0.000091 0.000091 0.440397
    1 13 0 1 0.048688 0.048025 0.652624
    1 13 1 1 0.030512 0.030560 0.650049
    1 13 2 1 0.001915 0.001938 0.642503
    1 13 3 1 0.003516 0.003502 0.630492
    1 13 4 1 0.050042 0.050161 0.614753
    1 13 5 1 0.027660 0.027773 0.596149
    1 13 6 1 0.033283 0.033735 0.575551
    1 13 7 1 0.000107 0.000109 0.553759
    1 13 8 1 0.014127 0.014085 0.531449
    1 13 9 1 0.016358 0.016391 0.509157
    1 13 10 1 0.036933 0.037039 0.487283
    1 13 11 1 0.004096 0.004120 0.466107
    1 13 12 1 0.000029 0.000029 0.445811
    1 14 1 1 0.029569 0.029590 0.604646
    1 14 2 1 0.016645 0.016909 0.598559
    1 14 3 1 0.088489 0.087360 0.588811
    1 14 4 1 0.005749 0.005804 0.575931
    1 14 5 1 0.000714 0.000718 0.560549
    1 14 6 1 0.009158 0.009138 0.543323
    1 14 7 1 0.048795 0.048411 0.524878
    1 14 8 1 0.007396 0.007466 0.505764
    1 14 9 1 0.004758 0.004771 0.486437
    1 14 10 1 0.000051 0.000051 0.467256
    1 14 11 1 0.022826 0.022757 0.448488
    1 14 12 1 0.006448 0.006418 0.430321
    1 15 0 1 0.002053 0.002069 0.566803
    1 15 1 1 0.062966 0.063546 0.565114
    1 15 2 1 0.000616 0.000621 0.560136
    1 15 3 1 0.011346 0.011509 0.552123
    1 15 4 1 0.000197 0.000194 0.541461
    1 15 5 1 0.060359 0.059394 0.528620
    1 15 6 1 0.000571 0.000569 0.514100
    1 15 7 1 0.002074 0.002062 0.498391
    1 15 8 1 0.000045 0.000045 0.481939
    1 15 9 1 0.043003 0.043421 0.465130
    1 15 10 1 0.000248 0.000248 0.448276
    1 15 11 1 0.008860 0.008916 0.431625
    1 16 1 1 0.015430 0.015259 0.530394
    1 16 2 1 0.021622 0.021364 0.526271
    1 16 3 1 0.039005 0.038313 0.519609
    1 16 4 1 0.008052 0.008082 0.510693
    1 16 5 1 0.000834 0.000830 0.499877
    1 16 6 1 0.009920 0.009928 0.487545
    1 16 7 1 0.028839 0.028924 0.474086
    1 16 8 1 0.006396 0.006363 0.459859
    1 16 9 1 0.002839 0.002827 0.445188
    1 16 10 1 0.000859 0.000855 0.430343
    1 17 0 1 0.033220 0.033068 0.500830
    1 17 1 1 0.007050 0.007002 0.499663
    1 17 2 1 0.003727 0.003718 0.496212
    1 17 3 1 0.000870 0.000875 0.490616
    1 17 4 1 0.025965 0.026257 0.483090
    1 17 5 1 0.009694 0.009720 0.473903
    1 17 6 1 0.019457 0.019554 0.463357
    1 17 7 1 0.000056 0.000056 0.451757
    1 17 8 1 0.007794 0.007825 0.439397
    1 18 1 1 0.000034 0.000034 0.472276
    1 18 2 1 0.047700 0.047716 0.469359
    1 18 3 1 0.002092 0.002106 0.464614
    1 18 4 1 0.013491 0.013422 0.458207
    1 18 5 1 0.000014 0.000014 0.450346
    1 18 6 1 0.016056 0.016057 0.441267
    1 18 7 1 0.000194 0.000194 0.431213
    1 19 0 1 0.011835 0.011795 0.448557
    1 19 1 1 0.010980 0.010954 0.447719
    1 19 2 1 0.003324 0.003311 0.445231
    1 19 3 1 0.001937 0.001938 0.441175
    1 19 4 1 0.016779 0.016945 0.435678
    1 19 5 1 0.010458 0.010352 0.428904
    2 0 0 1 0.255302 0.256306 2.507081
    2 0 2 1 0.018619 0.017780 2.068824
    2 0 4 1 0.100014 0.099942 1.478798
    2 0 6 1 0.069259 0.066503 1.097637
    2 0 8 1 0.028903 0.029212 0.860081
    2 0 10 1 0.051819 0.050703 0.703121
    2 0 12 1 0.002536 0.002538 0.593105
    2 0 14 1 0.029487 0.029478 0.512192
    2 0 16 1 0.004880 0.004865 0.450377
    2 1 1 1 0.014198 0.014779 2.285804
    2 1 2 1 0.678926 0.668716 2.010886
    2 1 3 1 0.124623 0.122478 1.713770
    2 1 4 1 0.169245 0.174560 1.457198
    2 1 5 1 0.004008 0.004072 1.251306
    2 1 6 1 0.164560 0.155349 1.088717
    2 1 7 1 0.040072 0.040404 0.959616
    2 1 8 1 0.135481 0.136140 0.855769
    2 1 9 1 0.001193 0.001232 0.770989
    2 1 10 1 0.007014 0.006729 0.700760
    2 1 11 1 0.018883 0.019086 0.641796
    2 1 12 1 0.101960 0.100811 0.591685
    2 1 13 1 0.009543 0.009620 0.548631
    2 1 14 1 0.006226 0.006248 0.511277
    2 1 15 1 0.005359 0.005426 0.478587
    2 1 16 1 0.021305 0.021265 0.449754
    2 2 0 1 0.146116 0.142660 2.163069
    2 2 1 1 0.661517 0.649215 2.074513
    2 2 2 1 0.054103 0.051862 1.862509
    2 2 3 1 0.091223 0.087717 1.619118
    2 2 4 1 0.082810 0.084675 1.397666
    2 2 5 1 0.378252 0.367014 1.213002
    2 2 6 1 0.042751 0.041199 1.063206
    2 2 7 1 0.015792 0.015860 0.942010
    2 2 8 1 0.010893 0.010804 0.843212
    2 2 9 1 0.168110 0.170140 0.761768
    2 2 10 1 0.029414 0.028474 0.693815
    2 2 11 1 0.042489 0.042317 0.636448
    2 2 12 1 0.000112 0.000110 0.587487
    2 2 13 1 0.017798 0.017854 0.545279
    2 2 14 1 0.018572 0.018658 0.508561
    2 2 15 1 0.047285 0.047805 0.476357
    2 2 16 1 0.003036 0.003028 0.447902
    2 3 1 1 0.216012 0.209372 1.823766
    2 3 2 1 0.008969 0.008962 1.674688
    2 3 3 1 0.480756 0.480228 1.491140
    2 3 4 1 0.010029 0.010295 1.312842
    2 3 5 1 0.001738 0.001713 1.156302
    2 3 6 1 0.006091 0.005947 1.024403
    2 3 7 1 0.192812 0.192633 0.914703
    2 3 8 1 0.001552 0.001570 0.823459
    2 3 9 1 0.011562 0.011212 0.747109
    2 3 10 1 0.002844 0.002839 0.682685
    2 3 11 1 0.078405 0.079011 0.627824
    2 3 12 1 0.001217 0.001233 0.580684
    2 3 13 1 0.041395 0.040778 0.539826
    2 3 14 1 0.000199 0.000198 0.504129
    2 3 15 1 0.011283 0.011287 0.472709
    2 3 16 1 0.000031 0.000031 0.444865
    2 4 0 1 0.050144 0.052046 1.627328
    2 4 1 1 0.273683 0.270142 1.588599
    2 4 2 1 0.000067 0.000069 1.487145
    2 4 3 1 0.030236 0.030912 1.354145
    2 4 4 1 0.041317 0.041085 1.216442
    2 4 5 1 0.259099 0.242867 1.088807
    2 4 6 1 0.022035 0.023011 0.976586
    2 4 7 1 0.000073 0.000073 0.880178
    2 4 8 1 0.016309 0.016693 0.797999
    2 4 9 1 0.095815 0.096503 0.727939
    2 4 10 1 0.022853 0.022899 0.667966
    2 4 11 1 0.029118 0.029172 0.616320
    2 4 12 1 0.001596 0.001612 0.571545
    2 4 13 1 0.027929 0.027954 0.532460
    2 4 14 1 0.011111 0.011056 0.498114
    2 4 15 1 0.031416 0.031591 0.467739
    2 4 16 1 0.001169 0.001171 0.440715
    2 5 1 1 0.120068 0.119749 1.387861
    2 5 2 1 0.397322 0.407095 1.318672
    2 5 3 1 0.146374 0.144268 1.223284
    2 5 4 1 0.087379 0.089015 1.118933
    2 5 5 1 0.004350 0.004215 1.017213
    2 5 6 1 0.115773 0.117206 0.923931
    2 5 7 1 0.056265 0.056010 0.841045
    2 5 8 1 0.128575 0.132379 0.768490
    2 5 9 1 0.007304 0.007247 0.705332
    2 5 10 1 0.006639 0.006619 0.650370
    2 5 11 1 0.020562 0.020554 0.602417
    2 5 12 1 0.074666 0.075174 0.560405
    2 5 13 1 0.013488 0.013291 0.523418
    2 5 14 1 0.005157 0.005183 0.490688
    2 5 15 1 0.000167 0.000166 0.461574
    2 5 16 1 0.020302 0.020455 0.435547
    2 6 0 1 0.253386 0.251391 1.239620
    2 6 1 1 0.006799 0.006595 1.222242
    2 6 2 1 0.071929 0.071009 1.174190
    2 6 3 1 0.003314 0.003364 1.105333
    2 6 4 1 0.278099 0.276320 1.026548
    2 6 5 1 0.008337 0.008348 0.946318
    2 6 6 1 0.126484 0.129041 0.869837
    2 6 7 1 0.003895 0.003888 0.799630
    2 6 8 1 0.038056 0.037328 0.736511
    2 6 9 1 0.002328 0.002326 0.680365
    2 6 10 1 0.106282 0.105678 0.630642
    2 6 11 1 0.001931 0.001917 0.586637
    2 6 12 1 0.000007 0.000007 0.547635
    2 6 13 1 0.000555 0.000553 0.512968
    2 6 14 1 0.058881 0.059428 0.482047
    2 6 15 1 0.000300 0.000298 0.454360
    2 6 16 1 0.008860 0.008779 0.429470
    2 7 1 1 0.038326 0.037364 1.086606
    2 7 2 1 0.178654 0.179865 1.052425
    2 7 3 1 0.049353 0.049461 1.001988
    2 7 4 1 0.024374 0.024507 0.942185
    2 7 5 1 0.002813 0.002791 0.879015
    2 7 6 1 0.051796 0.052630 0.816709
    2 7 7 1 0.055102 0.055844 0.757773
    2 7 8 1 0.064390 0.063054 0.703417
    2 7 9 1 0.004965 0.004914 0.654020
    2 7 10 1 0.017015 0.017206 0.609490
    2 7 11 1 0.015269 0.015398 0.569497
    2 7 12 1 0.043943 0.043815 0.533612
    2 7 13 1 0.007236 0.007181 0.501390
    2 7 14 1 0.001299 0.001297 0.472401
    2 7 15 1 0.001962 0.001954 0.446255
    2 8 0 1 0.070749 0.071939 0.983817
    2 8 1 1 0.116591 0.119800 0.975062
    2 8 2 1 0.022497 0.022305 0.950136
    2 8 3 1 0.027520 0.027737 0.912530
    2 8 4 1 0.044319 0.045772 0.866669
    2 8 5 1 0.173503 0.176253 0.816747
    2 8 6 1 0.032919 0.033998 0.766046
    2 8 7 1 0.000042 0.000041 0.716785
    2 8 8 1 0.004412 0.004467 0.670266
    2 8 9 1 0.065659 0.066458 0.627120
    2 8 10 1 0.022391 0.022163 0.587544
    2 8 11 1 0.025573 0.025863 0.551471
    2 8 12 1 0.000067 0.000066 0.518698
    2 8 13 1 0.019976 0.020085 0.488957
    2 8 14 1 0.013054 0.013061 0.461959
    2 8 15 1 0.020214 0.020211 0.437422
    2 9 1 1 0.142627 0.140912 0.882512
    2 9 2 1 0.002576 0.002666 0.863904
    2 9 3 1 0.240317 0.248220 0.835345
    2 9 4 1 0.000010 0.000010 0.799737
    2 9 5 1 0.000253 0.000256 0.760010
    2 9 6 1 0.000497 0.000481 0.718652
    2 9 7 1 0.162043 0.165864 0.677514
    2 9 8 1 0.004680 0.004679 0.637826
    2 9 9 1 0.023178 0.023444 0.600312
    2 9 10 1 0.000032 0.000032 0.565325
    2 9 11 1 0.049170 0.049299 0.532975
    2 9 12 1 0.000009 0.000009 0.503219
    2 9 13 1 0.036928 0.037380 0.475926
    2 9 14 1 0.000141 0.000140 0.450923
    2 9 15 1 0.002472 0.002454 0.428018
    2 10 0 1 0.025397 0.025592 0.809820
    2 10 1 1 0.069446 0.069329 0.804916
    2 10 2 1 0.005795 0.005939 0.790722
    2 10 3 1 0.016842 0.017319 0.768648
    2 10 4 1 0.068808 0.068718 0.740635
    2 10 5 1 0.076629 0.076234 0.708748
    2 10 6 1 0.027041 0.027076 0.674853
    2 10 7 1 0.000069 0.000069 0.640444
    2 10 8 1 0.008433 0.008461 0.606611
    2 10 9 1 0.050357 0.050888 0.574070
    2 10 10 1 0.029881 0.029810 0.543248
    2 10 11 1 0.009150 0.009098 0.514355
    2 10 12 1 0.001055 0.001057 0.487458
    2 10 13 1 0.014617 0.014685 0.462528
    2 10 14 1 0.011230 0.011274 0.439478
    2 11 1 1 0.010439 0.010449 0.739165
    2 11 2 1 0.096027 0.096592 0.728128
    2 11 3 1 0.046984 0.047447 0.710782
    2 11 4 1 0.014244 0.013994 0.688457
    2 11 5 1 0.000018 0.000018 0.662622
    2 11 6 1 0.046517 0.046316 0.634674
    2 11 7 1 0.013503 0.013600 0.605802
    2 11 8 1 0.047929 0.048710 0.576930
    2 11 9 1 0.001361 0.001373 0.548723
    2 11 10 1 0.006110 0.005993 0.521621
    2 11 11 1 0.007238 0.007238 0.495886
    2 11 12 1 0.029607 0.029502 0.471652
    2 11 13 1 0.007012 0.006987 0.448959
    2 11 14 1 0.000436 0.000433 0.427789
    2 12 0 1 0.095014 0.095364 0.685872
    2 12 1 1 0.000297 0.000296 0.682885
    2 12 2 1 0.009994 0.009915 0.674153
    2 12 3 1 0.000093 0.000093 0.660316
    2 12 4 1 0.104590 0.105964 0.642301
    2 12 5 1 0.000905 0.000892 0.621169
    2 12 6 1 0.070135 0.071101 0.597970
    2 12 7 1 0.000455 0.000460 0.573639
    2 12 8 1 0.018910 0.019050 0.548946
    2 12 9 1 0.000037 0.000037 0.524481
    2 12 10 1 0.067204 0.067022 0.500664
    2 12 11 1 0.000160 0.000162 0.477777
    2 12 12 1 0.000223 0.000221 0.455989
    2 12 13 1 0.000164 0.000165 0.435387
    2 13 1 1 0.020190 0.020057 0.634255
    2 13 2 1 0.064296 0.065041 0.627241
    2 13 3 1 0.039792 0.040008 0.616050
    2 13 4 1 0.018661 0.018740 0.601344
    2 13 5 1 0.001284 0.001271 0.583897
    2 13 6 1 0.036491 0.036956 0.564503
    2 13 7 1 0.044050 0.044099 0.543898
    2 13 8 1 0.027789 0.027303 0.522714
    2 13 9 1 0.009748 0.009666 0.501460
    2 13 10 1 0.001397 0.001410 0.480523
    2 13 11 1 0.007946 0.007912 0.460180
    2 13 12 1 0.029245 0.029282 0.440617
    2 14 0 1 0.009400 0.009404 0.593815
    2 14 1 1 0.036232 0.035775 0.591873
    2 14 2 1 0.000628 0.000623 0.586161
    2 14 3 1 0.015190 0.015442 0.576997
    2 14 4 1 0.005103 0.005161 0.564861
    2 14 5 1 0.051150 0.051749 0.550327
    2 14 6 1 0.003982 0.003957 0.534000
    2 14 7 1 0.000851 0.000839 0.516458
    2 14 8 1 0.002446 0.002433 0.498217
    2 14 9 1 0.038306 0.038711 0.479712
    2 14 10 1 0.004104 0.004091 0.461286
    2 14 11 1 0.007614 0.007588 0.443201
    2 15 1 1 0.023202 0.023601 0.554645
    2 15 2 1 0.000098 0.000098 0.549936
    2 15 3 1 0.070533 0.070177 0.542347
    2 15 4 1 0.000186 0.000186 0.532232
    2 15 5 1 0.003040 0.002980 0.520022
    2 15 6 1 0.000346 0.000350 0.506180
    2 15 7 1 0.056704 0.056980 0.491165
    2 15 8 1 0.000028 0.000028 0.475397
    2 15 9 1 0.007741 0.007688 0.459240
    2 15 10 1 0.000036 0.000036 0.442996
    2 16 0 1 0.015293 0.015031 0.523038
    2 16 1 1 0.032907 0.032273 0.521710
    2 16 2 1 0.000223 0.000219 0.517785
    2 16 3 1 0.008525 0.008561 0.511436
    2 16 4 1 0.019838 0.019684 0.502927
    2 16 5 1 0.044369 0.044419 0.492587
    2 16 6 1 0.015277 0.015410 0.480775
    2 16 7 1 0.001544 0.001554 0.467853
    2 16 8 1 0.004300 0.004261 0.454165
    2 16 9 1 0.025863 0.025967 0.440015
    2 17 1 1 0.002601 0.002605 0.492383
    2 17 2 1 0.040488 0.040699 0.489079
    2 17 3 1 0.002550 0.002578 0.483718
    2 17 4 1 0.010673 0.010786 0.476500
    2 17 5 1 0.000102 0.000103 0.467678
    2 17 6 1 0.025554 0.025330 0.457533
    2 17 7 1 0.003482 0.003469 0.446355
    2 17 8 1 0.023636 0.023751 0.434421
    2 18 0 1 0.015845 0.015914 0.467061
    2 18 1 1 0.000075 0.000076 0.466114
    2 18 2 1 0.001071 0.001077 0.463309
    2 18 3 1 0.000281 0.000280 0.458744
    2 18 4 1 0.029139 0.028985 0.452573
    2 18 5 1 0.000016 0.000016 0.444994
    2 18 6 1 0.013780 0.013911 0.436228
    2 19 1 1 0.003507 0.003508 0.442458
    2 19 2 1 0.028883 0.028987 0.440057
    2 19 3 1 0.010086 0.010188 0.436139
    2 19 4 1 0.005849 0.005834 0.430827
    3 0 2 1 0.202675 0.205739 1.520546
    3 0 4 1 0.052630 0.051378 1.234519
    3 0 6 1 0.095614 0.097130 0.985866
    3 0 8 1 0.066759 0.066676 0.803038
    3 0 10 1 0.001897 0.001913 0.670913
    3 0 12 1 0.042011 0.042445 0.573387
    3 0 14 1 0.000413 0.000410 0.499332
    3 0 16 1 0.014159 0.014158 0.441559
    3 1 0 1 0.215260 0.212426 1.640388
    3 1 1 1 0.074224 0.073237 1.600742
    3 1 2 1 0.003240 0.003299 1.497093
    3 1 3 1 0.027053 0.027795 1.361642
    3 1 4 1 0.290755 0.280997 1.221869
    3 1 5 1 0.067992 0.065820 1.092693
    3 1 6 1 0.137594 0.141215 0.979387
    3 1 7 1 0.002824 0.002793 0.882227
    3 1 8 1 0.047611 0.047716 0.799525
    3 1 9 1 0.042233 0.042689 0.729097
    3 1 10 1 0.122392 0.122248 0.668860
    3 1 11 1 0.005311 0.005294 0.617022
    3 1 12 1 0.000491 0.000495 0.572105
    3 1 13 1 0.005232 0.005240 0.532913
    3 1 14 1 0.033187 0.032989 0.498484
    3 1 15 1 0.008881 0.008917 0.468046
    3 1 16 1 0.007525 0.007531 0.440972
    3 2 1 1 0.122874 0.120564 1.522800
    3 2 2 1 0.119062 0.123224 1.432752
    3 2 3 1 0.361737 0.370089 1.312695
    3 2 4 1 0.020602 0.019344 1.186129
    3 2 5 1 0.018180 0.017529 1.066908
    3 2 6 1 0.037265 0.037625 0.960691
    3 2 7 1 0.227180 0.231362 0.868488
    3 2 8 1 0.048096 0.049439 0.789256
    3 2 9 1 0.031240 0.030669 0.721285
    3 2 10 1 0.001411 0.001418 0.662813
    3 2 11 1 0.046945 0.047061 0.612265
    3 2 12 1 0.016313 0.016454 0.568307
    3 2 13 1 0.044845 0.044270 0.529839
    3 2 14 1 0.000812 0.000812 0.495966
    3 2 15 1 0.005436 0.005469 0.465959
    3 2 16 1 0.006821 0.006842 0.439226
    3 3 0 1 0.013278 0.013707 1.442046
    3 3 1 1 0.270464 0.274859 1.414890
    3 3 2 1 0.000004 0.000004 1.341791
    3 3 3 1 0.078654 0.079474 1.241672
    3 3 4 1 0.000342 0.000339 1.132954
    3 3 5 1 0.326656 0.321874 1.027713
    3 3 6 1 0.002269 0.002286 0.931777
    3 3 7 1 0.005693 0.005642 0.846950
    3 3 8 1 0.000002 0.000002 0.772987
    3 3 9 1 0.135385 0.134862 0.708804
    3 3 10 1 0.000329 0.000325 0.653089
    3 3 11 1 0.034399 0.034436 0.604576
    3 3 12 1 0.000059 0.000060 0.562141
    3 3 13 1 0.022663 0.022476 0.524832
    3 3 14 1 0.000003 0.000003 0.491852
    3 3 15 1 0.031763 0.031900 0.462543
    3 3 16 1 0.000789 0.000795 0.436361
    3 4 1 1 0.127485 0.132072 1.296273
    3 4 2 1 0.081951 0.081157 1.239363
    3 4 3 1 0.168835 0.168183 1.159180
    3 4 4 1 0.025546 0.024903 1.069247
    3 4 5 1 0.011165 0.011444 0.979452
    3 4 6 1 0.041979 0.040147 0.895360
    3 4 7 1 0.199214 0.199986 0.819322
    3 4 8 1 0.021475 0.020955 0.751812
    3 4 9 1 0.022728 0.022182 0.692371
    3 4 10 1 0.001831 0.001832 0.640168
    3 4 11 1 0.044250 0.044165 0.594282
    3 4 12 1 0.023190 0.023608 0.553838
    3 4 13 1 0.026625 0.026161 0.518056
    3 4 14 1 0.000101 0.000101 0.486261
    3 4 15 1 0.003591 0.003570 0.457884
    3 4 16 1 0.007287 0.007305 0.432443
    3 5 0 1 0.168661 0.156775 1.195738
    3 5 1 1 0.059510 0.056451 1.180118
    3 5 2 1 0.017342 0.016997 1.136694
    3 5 3 1 0.013736 0.013081 1.073884
    3 5 4 1 0.211270 0.212310 1.001209
    3 5 5 1 0.101365 0.104904 0.926357
    3 5 6 1 0.099616 0.100994 0.854260
    3 5 7 1 0.000615 0.000633 0.787478
    3 5 8 1 0.036053 0.036479 0.726983
    3 5 9 1 0.021000 0.020903 0.672832
    3 5 10 1 0.095351 0.094885 0.624629
    3 5 11 1 0.016794 0.016843 0.581788
    3 5 12 1 0.000163 0.000163 0.543683
    3 5 13 1 0.004550 0.004558 0.509716
    3 5 14 1 0.036447 0.036867 0.479346
    3 5 15 1 0.005667 0.005645 0.452096
    3 5 16 1 0.006637 0.006599 0.427557
    3 6 1 1 0.000638 0.000608 1.073179
    3 6 2 1 0.352107 0.351247 1.040211
    3 6 3 1 0.010372 0.010403 0.991430
    3 6 4 1 0.064754 0.064601 0.933391
    3 6 5 1 0.000773 0.000796 0.871861
    3 6 6 1 0.098138 0.098944 0.810962
    3 6 7 1 0.000008 0.000007 0.753176
    3 6 8 1 0.151875 0.145645 0.699735
    3 6 9 1 0.000013 0.000013 0.651057
    3 6 10 1 0.007975 0.008028 0.607090
    3 6 11 1 0.000274 0.000276 0.567537
    3 6 12 1 0.061725 0.061691 0.531999
    3 6 13 1 0.000858 0.000854 0.500051
    3 6 14 1 0.003802 0.003792 0.471281
    3 6 15 1 0.000009 0.000009 0.445311
    3 7 0 1 0.059188 0.059887 0.986680
    3 7 1 1 0.056833 0.059068 0.977850
    3 7 2 1 0.008328 0.008312 0.952715
    3 7 3 1 0.007251 0.007221 0.914814
    3 7 4 1 0.154570 0.156812 0.868625
    3 7 5 1 0.059090 0.059646 0.818383
    3 7 6 1 0.049817 0.051633 0.767396
    3 7 7 1 0.000080 0.000077 0.717891
    3 7 8 1 0.029240 0.029420 0.671170
    3 7 9 1 0.024267 0.024449 0.627860
    3 7 10 1 0.065406 0.064705 0.588152
    3 7 11 1 0.007616 0.007717 0.551974
    3 7 12 1 0.000149 0.000147 0.519117
    3 7 13 1 0.008590 0.008620 0.489307
    3 7 14 1 0.028514 0.028584 0.462254
    3 7 15 1 0.009368 0.009367 0.437673
    3 8 1 1 0.097640 0.094497 0.894185
    3 8 2 1 0.060147 0.060295 0.874844
    3 8 3 1 0.131820 0.130139 0.845224
    3 8 4 1 0.012780 0.012793 0.808393
    3 8 5 1 0.001336 0.001385 0.767427
    3 8 6 1 0.021713 0.021881 0.724913
    3 8 7 1 0.115395 0.115076 0.682753
    3 8 8 1 0.031796 0.032217 0.642192
    3 8 9 1 0.010038 0.010037 0.603947
    3 8 10 1 0.000169 0.000170 0.568358
    3 8 11 1 0.041849 0.041686 0.535514
    3 8 12 1 0.010711 0.010768 0.505355
    3 8 13 1 0.021069 0.021316 0.477732
    3 8 14 1 0.000863 0.000859 0.452457
    3 8 15 1 0.003138 0.003108 0.429330
    3 9 0 1 0.001814 0.001837 0.826413
    3 9 1 1 0.158180 0.159861 0.821204
    3 9 2 1 0.004953 0.004965 0.806147
    3 9 3 1 0.026354 0.026833 0.782794
    3 9 4 1 0.000482 0.000473 0.753265
    3 9 5 1 0.202624 0.198464 0.719792
    3 9 6 1 0.000111 0.000111 0.684365
    3 9 7 1 0.002282 0.002261 0.648558
    3 9 8 1 0.000005 0.000005 0.613492
    3 9 9 1 0.073241 0.074169 0.579891
    3 9 10 1 0.000016 0.000016 0.548173
    3 9 11 1 0.033181 0.032622 0.518530
    3 9 12 1 0.000035 0.000035 0.491007
    3 9 13 1 0.017892 0.018019 0.465556
    3 9 14 1 0.001081 0.001082 0.442073
    3 10 1 1 0.037569 0.038075 0.757588
    3 10 2 1 0.068602 0.066466 0.745718
    3 10 3 1 0.078068 0.079016 0.727117
    3 10 4 1 0.013281 0.013004 0.703269
    3 10 5 1 0.005295 0.005341 0.675796
    3 10 6 1 0.011807 0.011787 0.646222
    3 10 7 1 0.077993 0.078606 0.615820
    3 10 8 1 0.026955 0.026768 0.585563
    3 10 9 1 0.007649 0.007800 0.556135
    3 10 10 1 0.004528 0.004472 0.527975
    3 10 11 1 0.024694 0.024504 0.501336
    3 10 12 1 0.015484 0.015664 0.476334
    3 10 13 1 0.015988 0.015897 0.452992
    3 10 14 1 0.001780 0.001787 0.431273
    3 11 0 1 0.058806 0.058373 0.705256
    3 11 1 1 0.019499 0.018867 0.702010
    3 11 2 1 0.011571 0.011294 0.692534
    3 11 3 1 0.007084 0.007249 0.677559
    3 11 4 1 0.073492 0.073288 0.658138
    3 11 5 1 0.022000 0.021948 0.635459
    3 11 6 1 0.033066 0.033647 0.610685
    3 11 7 1 0.002080 0.002064 0.584836
    3 11 8 1 0.017109 0.017400 0.558734
    3 11 9 1 0.015500 0.015551 0.532997
    3 11 10 1 0.039286 0.039580 0.508056
    3 11 11 1 0.002942 0.002954 0.484188
    3 11 12 1 0.000228 0.000228 0.461553
    3 11 13 1 0.001141 0.001144 0.440223
    3 12 1 1 0.001671 0.001649 0.653264
    3 12 2 1 0.129937 0.130502 0.645608
    3 12 3 1 0.000346 0.000344 0.633424
    3 12 4 1 0.038408 0.038190 0.617470
    3 12 5 1 0.001029 0.001046 0.598626
    3 12 6 1 0.047769 0.048610 0.577780
    3 12 7 1 0.000018 0.000018 0.555743
    3 12 8 1 0.052915 0.053021 0.533202
    3 12 9 1 0.000269 0.000270 0.510697
    3 12 10 1 0.002688 0.002706 0.488633
    3 12 11 1 0.000753 0.000757 0.467288
    3 12 12 1 0.044759 0.044612 0.446844
    3 13 0 1 0.039898 0.039872 0.612441
    3 13 1 1 0.032727 0.033296 0.610312
    3 13 2 1 0.001582 0.001582 0.604055
    3 13 3 1 0.003365 0.003359 0.594040
    3 13 4 1 0.041341 0.041917 0.580821
    3 13 5 1 0.030786 0.031093 0.565055
    3 13 6 1 0.028093 0.028359 0.547423
    3 13 7 1 0.000540 0.000531 0.528572
    3 13 8 1 0.012202 0.012232 0.509066
    3 13 9 1 0.016286 0.016333 0.489373
    3 13 10 1 0.032041 0.031926 0.469856
    3 13 11 1 0.005816 0.005784 0.450786
    3 13 12 1 0.000041 0.000041 0.432350
    3 14 1 1 0.022115 0.022288 0.572275
    3 14 2 1 0.011059 0.011144 0.567106
    3 14 3 1 0.064945 0.065986 0.558795
    3 14 4 1 0.003459 0.003483 0.547750
    3 14 5 1 0.000853 0.000848 0.534467
    3 14 6 1 0.007413 0.007288 0.519473
    3 14 7 1 0.038015 0.037769 0.503282
    3 14 8 1 0.004730 0.004743 0.486358
    3 14 9 1 0.002858 0.002860 0.469098
    3 14 10 1 0.000141 0.000141 0.451825
    3 14 11 1 0.019976 0.020041 0.434790
    3 15 0 1 0.000712 0.000700 0.539880
    3 15 1 1 0.055120 0.054775 0.538420
    3 15 2 1 0.000197 0.000196 0.534109
    3 15 3 1 0.010135 0.009975 0.527148
    3 15 4 1 0.000012 0.000012 0.517845
    3 15 5 1 0.051264 0.051701 0.506578
    3 15 6 1 0.000021 0.000021 0.493757
    3 15 7 1 0.001785 0.001803 0.479791
    3 15 8 1 0.000071 0.000071 0.465060
    3 15 9 1 0.038453 0.038399 0.449902
    3 15 10 1 0.000012 0.000012 0.434597
    3 16 1 1 0.015110 0.015214 0.508138
    3 16 2 1 0.022145 0.022083 0.504510
    3 16 3 1 0.039177 0.038904 0.498631
    3 16 4 1 0.008743 0.008794 0.490736
    3 16 5 1 0.000534 0.000539 0.481116
    3 16 6 1 0.009400 0.009354 0.470092
    3 16 7 1 0.028746 0.028597 0.457991
    3 16 8 1 0.007296 0.007270 0.445127
    3 16 9 1 0.003554 0.003576 0.431781
    3 17 0 1 0.029142 0.029424 0.481965
    3 17 1 1 0.003936 0.003971 0.480925
    3 17 2 1 0.003297 0.003336 0.477846
    3 17 3 1 0.000637 0.000638 0.472842
    3 17 4 1 0.023372 0.023510 0.466094
    3 17 5 1 0.005929 0.005893 0.457827
    3 17 6 1 0.017735 0.017698 0.448297
    3 17 7 1 0.000011 0.000011 0.437766
    3 18 1 1 0.000006 0.000006 0.456360
    3 18 2 1 0.037631 0.037374 0.453726
    3 18 3 1 0.001129 0.001127 0.449435
    3 18 4 1 0.009961 0.009928 0.443628
    3 18 5 1 0.000037 0.000038 0.436483
    3 18 6 1 0.013544 0.013430 0.428201
    3 19 0 1 0.012640 0.012683 0.434853
    3 19 1 1 0.009194 0.009248 0.434089
    3 19 2 1 0.003591 0.003612 0.431820
    3 19 3 1 0.001686 0.001673 0.428117
    4 0 0 1 0.199109 0.204628 1.253540
    4 0 2 1 0.026712 0.024958 1.186001
    4 0 4 1 0.122297 0.118398 1.034412
    4 0 6 1 0.089988 0.090474 0.874606
    4 0 8 1 0.019126 0.019137 0.739399
    4 0 10 1 0.061936 0.061516 0.632452
    4 0 12 1 0.000024 0.000024 0.548819
    4 0 14 1 0.026412 0.026673 0.482854
    4 0 16 1 0.009071 0.009020 0.430041
    4 1 1 1 0.042536 0.041647 1.222896
    4 1 2 1 0.230094 0.226221 1.174770
    4 1 3 1 0.155478 0.157834 1.105817
    4 1 4 1 0.057155 0.056610 1.026936
    4 1 5 1 0.000517 0.000517 0.946621
    4 1 6 1 0.087604 0.089326 0.870073
    4 1 7 1 0.056083 0.055970 0.799813
    4 1 8 1 0.062152 0.060902 0.736654
    4 1 9 1 0.008308 0.008298 0.680478
    4 1 10 1 0.009968 0.009903 0.630731
    4 1 11 1 0.015664 0.015555 0.586709
    4 1 12 1 0.065048 0.065525 0.547693
    4 1 13 1 0.017312 0.017268 0.513016
    4 1 14 1 0.001170 0.001180 0.482087
    4 1 15 1 0.001622 0.001607 0.454394
    4 1 16 1 0.019810 0.019631 0.429499
    4 2 0 1 0.064433 0.061077 1.202970
    4 2 1 1 0.166662 0.157362 1.187069
    4 2 2 1 0.020080 0.019359 1.142902
    4 2 3 1 0.041463 0.039460 1.079114
    4 2 4 1 0.050549 0.049825 1.005443
    4 2 5 1 0.128683 0.129853 0.929708
    4 2 6 1 0.024278 0.024453 0.856885
    4 2 7 1 0.001156 0.001187 0.789533
    4 2 8 1 0.008155 0.008218 0.728599
    4 2 9 1 0.099735 0.099065 0.674113
    4 2 10 1 0.019725 0.019817 0.625653
    4 2 11 1 0.011518 0.011481 0.582615
    4 2 12 1 0.000220 0.000221 0.544358
    4 2 13 1 0.020311 0.020377 0.510272
    4 2 14 1 0.014869 0.015021 0.479808
    4 2 15 1 0.027094 0.026963 0.452484
    4 2 16 1 0.002119 0.002104 0.427885
    4 3 1 1 0.172712 0.169914 1.133773
    4 3 2 1 0.004371 0.004226 1.095104
    4 3 3 1 0.405405 0.404067 1.038609
    4 3 4 1 0.000265 0.000274 0.972438
    4 3 5 1 0.000348 0.000340 0.903428
    4 3 6 1 0.000925 0.000961 0.836179
    4 3 7 1 0.177477 0.178836 0.773247
    4 3 8 1 0.002100 0.002052 0.715741
    4 3 9 1 0.019044 0.019163 0.663891
    4 3 10 1 0.000186 0.000185 0.617455
    4 3 11 1 0.062520 0.063173 0.575978
    4 3 12 1 0.000001 0.000001 0.538933
    4 3 13 1 0.046151 0.046518 0.505796
    4 3 14 1 0.000945 0.000956 0.476080
    4 3 15 1 0.005744 0.005732 0.449353
    4 4 0 1 0.094316 0.090694 1.081534
    4 4 1 1 0.191858 0.187158 1.069935
    4 4 2 1 0.005784 0.005759 1.037256
    4 4 3 1 0.023362 0.023464 0.988871
    4 4 4 1 0.068913 0.069349 0.931254
    4 4 5 1 0.185005 0.188476 0.870119
    4 4 6 1 0.055054 0.055432 0.809559
    4 4 7 1 0.000484 0.000472 0.752052
    4 4 8 1 0.010663 0.010186 0.698833
    4 4 9 1 0.076838 0.076644 0.650331
    4 4 10 1 0.039662 0.039812 0.606501
    4 4 11 1 0.027225 0.027432 0.567056
    4 4 12 1 0.000275 0.000275 0.531603
    4 4 13 1 0.021630 0.021497 0.499722
    4 4 14 1 0.011235 0.011208 0.471005
    4 4 15 1 0.028652 0.028550 0.445078
    4 5 1 1 0.034572 0.034632 1.001774
    4 5 2 1 0.190309 0.195184 0.974801
    4 5 3 1 0.033861 0.033540 0.934313
    4 5 4 1 0.039189 0.038663 0.885265
    4 5 5 1 0.000458 0.000466 0.832255
    4 5 6 1 0.073480 0.073834 0.778798
    4 5 7 1 0.018241 0.018451 0.727199
    4 5 8 1 0.071140 0.071937 0.678758
    4 5 9 1 0.000136 0.000135 0.634059
    4 5 10 1 0.008255 0.008270 0.593238
    4 5 11 1 0.015411 0.015701 0.556171
    4 5 12 1 0.052476 0.051585 0.522604
    4 5 13 1 0.003374 0.003381 0.492224
    4 5 14 1 0.001545 0.001555 0.464711
    4 5 15 1 0.001587 0.001593 0.439756
    4 6 0 1 0.139769 0.139867 0.941531
    4 6 1 1 0.002406 0.002388 0.933849
    4 6 2 1 0.036759 0.036832 0.911883
    4 6 3 1 0.000659 0.000653 0.878484
    4 6 4 1 0.165912 0.170027 0.837344
    4 6 5 1 0.000766 0.000779 0.792064
    4 6 6 1 0.077777 0.075463 0.745570
    4 6 7 1 0.000024 0.000023 0.699928
    4 6 8 1 0.029486 0.029397 0.656421
    4 6 9 1 0.000071 0.000072 0.615737
    4 6 10 1 0.071229 0.072207 0.578151
    4 6 11 1 0.000640 0.000640 0.543682
    4 6 12 1 0.000168 0.000168 0.512201
    4 6 13 1 0.000004 0.000004 0.483503
    4 6 14 1 0.048195 0.047784 0.457352
    4 6 15 1 0.000226 0.000228 0.433504
    4 7 1 1 0.034644 0.035280 0.868994
    4 7 2 1 0.204701 0.208900 0.851211
    4 7 3 1 0.055029 0.055570 0.823854
    4 7 4 1 0.042971 0.044092 0.789636
    4 7 5 1 0.001139 0.001111 0.751325
    4 7 6 1 0.049556 0.049834 0.711296
    4 7 7 1 0.053845 0.054051 0.671340
    4 7 8 1 0.087365 0.086588 0.632667
    4 7 9 1 0.008011 0.008050 0.596004
    4 7 10 1 0.006966 0.007017 0.561723
    4 7 11 1 0.012766 0.012604 0.529954
    4 7 12 1 0.048503 0.048342 0.500674
    4 7 13 1 0.009433 0.009457 0.473771
    4 7 14 1 0.005855 0.005838 0.449089
    4 8 0 1 0.021407 0.021351 0.813664
    4 8 1 1 0.109713 0.109818 0.808690
    4 8 2 1 0.006271 0.006435 0.794299
    4 8 3 1 0.021088 0.021852 0.771933
    4 8 4 1 0.014725 0.014295 0.743573
    4 8 5 1 0.157240 0.158090 0.711321
    4 8 6 1 0.006179 0.006325 0.677072
    4 8 7 1 0.000668 0.000677 0.642341
    4 8 8 1 0.004513 0.004546 0.608221
    4 8 9 1 0.057318 0.058167 0.575434
    4 8 10 1 0.006459 0.006475 0.544403
    4 8 11 1 0.029148 0.028838 0.515336
    4 8 12 1 0.001231 0.001236 0.488293
    4 8 13 1 0.014579 0.014665 0.463240
    4 8 14 1 0.009107 0.009137 0.440089
    4 9 1 1 0.070440 0.069064 0.753506
    4 9 2 1 0.000211 0.000207 0.741824
    4 9 3 1 0.109880 0.109735 0.723505
    4 9 4 1 0.000425 0.000407 0.699999
    4 9 5 1 0.001355 0.001348 0.672894
    4 9 6 1 0.000139 0.000140 0.643683
    4 9 7 1 0.088584 0.089236 0.613622
    4 9 8 1 0.001457 0.001444 0.583672
    4 9 9 1 0.005880 0.005984 0.554514
    4 9 10 1 0.000028 0.000027 0.526587
    4 9 11 1 0.039309 0.039172 0.500147
    4 9 12 1 0.000135 0.000136 0.475314
    4 9 13 1 0.017610 0.017544 0.452114
    4 9 14 1 0.000008 0.000008 0.430516
    4 10 0 1 0.010862 0.010799 0.706731
    4 10 1 1 0.089835 0.087954 0.703464
    4 10 2 1 0.002315 0.002239 0.693930
    4 10 3 1 0.015547 0.015689 0.678867
    4 10 4 1 0.039180 0.039040 0.659336
    4 10 5 1 0.097233 0.096642 0.636538
    4 10 6 1 0.011252 0.011353 0.611642
    4 10 7 1 0.002362 0.002343 0.585676
    4 10 8 1 0.007201 0.007277 0.559467
    4 10 9 1 0.051528 0.051356 0.533633
    4 10 10 1 0.016497 0.016574 0.508607
    4 10 11 1 0.018072 0.018081 0.484665
    4 10 12 1 0.000065 0.000065 0.461966
    4 10 13 1 0.009158 0.009170 0.440581
    4 11 1 1 0.006173 0.006151 0.658298
    4 11 2 1 0.121136 0.120582 0.650465
    4 11 3 1 0.029459 0.029462 0.638010
    4 11 4 1 0.026833 0.026453 0.621716
    4 11 5 1 0.000074 0.000073 0.602492
    4 11 6 1 0.044761 0.045129 0.581254
    4 11 7 1 0.008520 0.008656 0.558832
    4 11 8 1 0.068908 0.068570 0.535928
    4 11 9 1 0.000490 0.000488 0.513092
    4 11 10 1 0.001714 0.001724 0.490729
    4 11 11 1 0.005926 0.005930 0.469120
    4 11 12 1 0.034083 0.033988 0.448445
    4 11 13 1 0.004684 0.004637 0.428806
    4 12 0 1 0.050972 0.050011 0.619810
    4 12 1 1 0.000597 0.000593 0.617603
    4 12 2 1 0.003640 0.003690 0.611121
    4 12 3 1 0.000258 0.000260 0.600757
    4 12 4 1 0.061419 0.060922 0.587095
    4 12 5 1 0.004567 0.004618 0.570827
    4 12 6 1 0.033310 0.033869 0.552666
    4 12 7 1 0.000024 0.000024 0.533287
    4 12 8 1 0.016894 0.016875 0.513274
    4 12 9 1 0.000133 0.000133 0.493108
    4 12 10 1 0.038884 0.038958 0.473159
    4 12 11 1 0.001748 0.001736 0.453700
    4 12 12 1 0.000285 0.000286 0.434919
    4 13 1 1 0.007179 0.007270 0.580932
    4 13 2 1 0.053609 0.054350 0.575527
    4 13 3 1 0.011489 0.011577 0.566846
    4 13 4 1 0.016110 0.016384 0.555327
    4 13 5 1 0.002438 0.002402 0.541499
    4 13 6 1 0.030540 0.030219 0.525923
    4 13 7 1 0.019987 0.020028 0.509140
    4 13 8 1 0.023902 0.024004 0.491638
    4 13 9 1 0.001656 0.001660 0.473831
    4 13 10 1 0.001000 0.000994 0.456050
    4 13 11 1 0.006226 0.006238 0.438550
    4 14 0 1 0.013955 0.014040 0.549381
    4 14 1 1 0.044161 0.044453 0.547843
    4 14 2 1 0.001605 0.001601 0.543303
    4 14 3 1 0.014227 0.014152 0.535982
    4 14 4 1 0.008780 0.008679 0.526212
    4 14 5 1 0.062357 0.061984 0.514403
    4 14 6 1 0.008985 0.008928 0.500994
    4 14 7 1 0.002792 0.002800 0.486423
    4 14 8 1 0.001714 0.001710 0.471092
    4 14 9 1 0.038648 0.038413 0.455356
    4 14 10 1 0.007352 0.007383 0.439507
    4 15 1 1 0.019364 0.019013 0.517924
    4 15 2 1 0.002372 0.002363 0.514083
    4 15 3 1 0.056396 0.056869 0.507868
    4 15 4 1 0.001017 0.001009 0.499533
    4 15 5 1 0.002445 0.002452 0.489396
    4 15 6 1 0.001171 0.001185 0.477807
    4 15 7 1 0.046643 0.047097 0.465117
    4 15 8 1 0.002142 0.002133 0.451660
    4 15 9 1 0.006419 0.006415 0.437736
    4 16 0 1 0.007011 0.007033 0.491908
    4 16 1 1 0.015991 0.016081 0.490803
    4 16 2 1 0.000037 0.000037 0.487531
    4 16 3 1 0.005897 0.005948 0.482220
    4 16 4 1 0.010507 0.010573 0.475068
    4 16 5 1 0.023487 0.023604 0.466324
    4 16 6 1 0.006580 0.006541 0.456265
    4 16 7 1 0.000180 0.000179 0.445177
    4 16 8 1 0.003900 0.003927 0.433335
    4 17 1 1 0.005557 0.005589 0.466151
    4 17 2 1 0.031582 0.031743 0.463345
    4 17 3 1 0.009239 0.009185 0.458778
    4 17 4 1 0.008220 0.008175 0.452607
    4 17 5 1 0.000013 0.000013 0.445026
    4 17 6 1 0.020522 0.020712 0.436258
    4 18 0 1 0.020397 0.020328 0.444494
    4 18 1 1 0.000960 0.000957 0.443677
    4 18 2 1 0.002070 0.002070 0.441256
    4 18 3 1 0.000389 0.000389 0.437307
    4 18 4 1 0.032246 0.032427 0.431952
    5 0 2 1 0.158955 0.160909 0.967232
    5 0 4 1 0.046734 0.046407 0.879585
    5 0 6 1 0.066218 0.067942 0.774922
    5 0 8 1 0.062621 0.063320 0.676187
    5 0 10 1 0.000428 0.000423 0.591519
    5 0 12 1 0.038635 0.037925 0.521428
    5 0 14 1 0.001632 0.001637 0.463884
    5 1 0 1 0.086297 0.086150 0.996016
    5 1 1 1 0.067131 0.068002 0.986934
    5 1 2 1 0.001394 0.001406 0.961111
    5 1 3 1 0.016485 0.017018 0.922239
    5 1 4 1 0.135183 0.135231 0.874974
    5 1 5 1 0.064786 0.065467 0.823687
    5 1 6 1 0.062659 0.064920 0.771763
    5 1 7 1 0.005076 0.004974 0.721462
    5 1 8 1 0.033294 0.033035 0.674086
    5 1 9 1 0.035903 0.035952 0.630245
    5 1 10 1 0.072195 0.071074 0.590111
    5 1 11 1 0.008737 0.008895 0.553592
    5 1 12 1 0.000008 0.000008 0.520462
    5 1 13 1 0.002833 0.002847 0.490434
    5 1 14 1 0.024043 0.024184 0.463204
    5 1 15 1 0.009723 0.009741 0.438478
    5 2 1 1 0.046616 0.047160 0.967811
    5 2 2 1 0.062992 0.063546 0.943424
    5 2 3 1 0.141004 0.139776 0.906578
    5 2 4 1 0.010413 0.010644 0.861566
    5 2 5 1 0.013750 0.013744 0.812472
    5 2 6 1 0.022843 0.023350 0.762515
    5 2 7 1 0.117430 0.116256 0.713890
    5 2 8 1 0.031256 0.031317 0.667897
    5 2 9 1 0.010108 0.010117 0.625179
    5 2 10 1 0.001190 0.001181 0.585946
    5 2 11 1 0.033170 0.033502 0.550149
    5 2 12 1 0.012089 0.011888 0.517598
    5 2 13 1 0.022583 0.022626 0.488035
    5 2 14 1 0.000498 0.000496 0.461181
    5 2 15 1 0.007417 0.007442 0.436761
    5 3 0 1 0.000433 0.000435 0.946062
    5 3 1 1 0.195278 0.194349 0.938270
    5 3 2 1 0.000766 0.000771 0.915998
    5 3 3 1 0.048783 0.048195 0.882161
    5 3 4 1 0.002656 0.002654 0.840527
    5 3 5 1 0.232025 0.237069 0.794756
    5 3 6 1 0.000168 0.000163 0.747814
    5 3 7 1 0.006941 0.006695 0.701783
    5 3 8 1 0.000039 0.000039 0.657951
    5 3 9 1 0.103598 0.103284 0.616999
    5 3 10 1 0.000273 0.000277 0.579195
    5 3 11 1 0.034028 0.034121 0.544551
    5 3 12 1 0.001031 0.001028 0.512927
    5 3 13 1 0.015109 0.015189 0.484114
    5 3 14 1 0.000014 0.000014 0.457868
    5 3 15 1 0.028736 0.028913 0.433944
    5 4 1 1 0.082808 0.080512 0.901115
    5 4 2 1 0.087000 0.086316 0.881332
    5 4 3 1 0.114304 0.116788 0.851070
    5 4 4 1 0.030778 0.030646 0.813503
    5 4 5 1 0.005921 0.006139 0.771795
    5 4 6 1 0.032050 0.032287 0.728591
    5 4 7 1 0.138254 0.138830 0.685823
    5 4 8 1 0.029161 0.029354 0.644745
    5 4 9 1 0.017840 0.017925 0.606069
    5 4 10 1 0.000212 0.000214 0.570125
    5 4 11 1 0.032859 0.032525 0.536992
    5 4 12 1 0.023825 0.024019 0.506596
    5 4 13 1 0.021468 0.021743 0.478780
    5 4 14 1 0.001470 0.001461 0.453348
    5 4 15 1 0.002455 0.002442 0.430090
    5 5 0 1 0.075219 0.077785 0.865227
    5 5 1 1 0.016499 0.016553 0.859254
    5 5 2 1 0.007730 0.007647 0.842051
    5 5 3 1 0.006244 0.006377 0.815540
    5 5 4 1 0.113791 0.116189 0.782307
    5 5 5 1 0.042365 0.041396 0.745003
    5 5 6 1 0.053003 0.052714 0.705925
    5 5 7 1 0.000121 0.000122 0.666818
    5 5 8 1 0.025674 0.025904 0.628878
    5 5 9 1 0.010919 0.010928 0.592834
    5 5 10 1 0.058422 0.059152 0.559066
    5 5 11 1 0.006201 0.006115 0.527721
    5 5 12 1 0.000018 0.000018 0.498790
    5 5 13 1 0.004849 0.004834 0.472174
    5 5 14 1 0.027807 0.027739 0.447728
    5 6 1 1 0.000332 0.000339 0.815231
    5 6 2 1 0.197099 0.197957 0.800494
    5 6 3 1 0.000172 0.000174 0.777615
    5 6 4 1 0.036639 0.035494 0.748647
    5 6 5 1 0.000041 0.000040 0.715760
    5 6 6 1 0.064365 0.064058 0.680897
    5 6 7 1 0.001373 0.001379 0.645604
    5 6 8 1 0.091685 0.093058 0.610989
    5 6 9 1 0.001283 0.001305 0.577777
    5 6 10 1 0.006968 0.006984 0.546386
    5 6 11 1 0.000171 0.000169 0.517017
    5 6 12 1 0.044417 0.044488 0.489722
    5 6 13 1 0.000010 0.000010 0.464460
    5 6 14 1 0.002120 0.002121 0.441134
    5 7 0 1 0.057508 0.058799 0.775317
    5 7 1 1 0.044957 0.046468 0.771010
    5 7 2 1 0.009607 0.009757 0.758509
    5 7 3 1 0.005313 0.005321 0.738959
    5 7 4 1 0.128210 0.126742 0.713966
    5 7 5 1 0.048725 0.049242 0.685272
    5 7 6 1 0.055796 0.055241 0.654493
    5 7 7 1 0.000412 0.000405 0.622965
    5 7 8 1 0.019489 0.019220 0.591695
    5 7 9 1 0.019739 0.019870 0.561380
    5 7 10 1 0.062310 0.062425 0.532457
    5 7 11 1 0.008322 0.008350 0.505168
    5 7 12 1 0.001270 0.001284 0.479617
    5 7 13 1 0.005993 0.005954 0.455813
    5 7 14 1 0.023845 0.024014 0.433706
    5 8 1 1 0.067444 0.067879 0.727958
    5 8 2 1 0.022379 0.021515 0.717408
    5 8 3 1 0.105664 0.101005 0.700800
    5 8 4 1 0.002790 0.002793 0.679374
    5 8 5 1 0.000612 0.000606 0.654512
    5 8 6 1 0.012027 0.012140 0.627537
    5 8 7 1 0.088474 0.089974 0.599586
    5 8 8 1 0.012492 0.012623 0.571554
    5 8 9 1 0.010189 0.010207 0.544091
    5 8 10 1 0.000855 0.000840 0.517637
    5 8 11 1 0.031850 0.031898 0.492459
    5 8 12 1 0.005518 0.005518 0.468700
    5 8 13 1 0.019709 0.019643 0.446412
    5 9 0 1 0.000466 0.000454 0.689966
    5 9 1 1 0.077944 0.077994 0.686925
    5 9 2 1 0.002356 0.002408 0.678040
    5 9 3 1 0.016080 0.016181 0.663967
    5 9 4 1 0.000056 0.000056 0.645660
    5 9 5 1 0.106256 0.105380 0.624206
    5 9 6 1 0.000039 0.000040 0.600677
    5 9 7 1 0.000160 0.000162 0.576028
    5 9 8 1 0.000002 0.000002 0.551038
    5 9 9 1 0.048357 0.047773 0.526304
    5 9 10 1 0.000046 0.000046 0.502250
    5 9 11 1 0.015713 0.015910 0.479154
    5 9 12 1 0.000167 0.000165 0.457186
    5 9 13 1 0.016434 0.016546 0.436429
    5 10 1 1 0.035205 0.034912 0.648376
    5 10 2 1 0.035878 0.036056 0.640888
    5 10 3 1 0.077023 0.077706 0.628965
    5 10 4 1 0.005946 0.006001 0.613338
    5 10 5 1 0.002451 0.002453 0.594858
    5 10 6 1 0.007054 0.007137 0.574389
    5 10 7 1 0.070435 0.071600 0.552724
    5 10 8 1 0.014716 0.014558 0.530534
    5 10 9 1 0.011128 0.011190 0.508352
    5 10 10 1 0.004531 0.004543 0.486577
    5 10 11 1 0.019045 0.019190 0.465489
    5 10 12 1 0.010390 0.010346 0.445270
    5 11 0 1 0.055749 0.055889 0.614654
    5 11 1 1 0.011028 0.011010 0.612502
    5 11 2 1 0.011792 0.011836 0.606178
    5 11 3 1 0.005027 0.005049 0.596059
    5 11 4 1 0.067421 0.067080 0.582708
    5 11 5 1 0.013574 0.013680 0.566792
    5 11 6 1 0.038309 0.038579 0.549002
    5 11 7 1 0.001117 0.001102 0.529993
    5 11 8 1 0.012109 0.012157 0.510335
    5 11 9 1 0.011264 0.011335 0.490500
    5 11 10 1 0.041107 0.041024 0.470853
    5 11 11 1 0.001790 0.001783 0.451666
    5 11 12 1 0.000088 0.000088 0.433126
    5 12 1 1 0.002365 0.002397 0.579318
    5 12 2 1 0.073587 0.074361 0.573958
    5 12 3 1 0.001634 0.001645 0.565346
    5 12 4 1 0.019396 0.019763 0.553916
    5 12 5 1 0.001138 0.001117 0.540191
    5 12 6 1 0.032949 0.032748 0.524724
    5 12 7 1 0.000244 0.000246 0.508053
    5 12 8 1 0.029571 0.029760 0.490659
    5 12 9 1 0.000013 0.000013 0.472954
    5 12 10 1 0.003457 0.003436 0.455267
    5 12 11 1 0.000641 0.000641 0.437855
    5 13 0 1 0.030183 0.030524 0.550277
    5 13 1 1 0.014667 0.014794 0.548731
    5 13 2 1 0.001325 0.001327 0.544170
    5 13 3 1 0.001872 0.001852 0.536814
    5 13 4 1 0.032543 0.032034 0.526999
    5 13 5 1 0.013526 0.013398 0.515138
    5 13 6 1 0.022851 0.022628 0.501673
    5 13 7 1 0.000011 0.000011 0.487044
    5 13 8 1 0.009271 0.009236 0.471657
    5 13 9 1 0.009719 0.009656 0.455866
    5 13 10 1 0.025540 0.025650 0.439966
    5 14 1 1 0.021360 0.020930 0.520590
    5 14 2 1 0.013261 0.013075 0.516691
    5 14 3 1 0.062551 0.062789 0.510381
    5 14 4 1 0.004796 0.004747 0.501924
    5 14 5 1 0.000348 0.000350 0.491644
    5 14 6 1 0.006750 0.006816 0.479898
    5 14 7 1 0.035803 0.035952 0.467046
    5 14 8 1 0.006704 0.006662 0.453426
    5 14 9 1 0.004414 0.004431 0.439343
    5 15 0 1 0.002330 0.002331 0.495848
    5 15 1 1 0.041580 0.041557 0.494716
    5 15 2 1 0.000684 0.000687 0.491365
    5 15 3 1 0.007621 0.007635 0.485930
    5 15 4 1 0.000498 0.000504 0.478614
    5 15 5 1 0.039937 0.039859 0.469676
    5 15 6 1 0.001143 0.001136 0.459403
    5 15 7 1 0.001400 0.001397 0.448090
    5 15 8 1 0.000024 0.000024 0.436021
    5 16 1 1 0.009043 0.009023 0.470919
    5 16 2 1 0.012239 0.012300 0.468026
    5 16 3 1 0.022421 0.022543 0.463322
    5 16 4 1 0.004584 0.004549 0.456967
    5 16 5 1 0.000679 0.000677 0.449169
    5 16 6 1 0.006246 0.006265 0.440159
    5 16 7 1 0.017953 0.017872 0.430179
    5 17 0 1 0.022175 0.022143 0.449860
    5 17 1 1 0.006490 0.006468 0.449014
    5 17 2 1 0.002454 0.002447 0.446505
    5 17 3 1 0.000737 0.000737 0.442414
    5 17 4 1 0.017875 0.017914 0.436872
    5 17 5 1 0.009020 0.008971 0.430043
    5 18 1 1 0.000076 0.000076 0.428826
    6 0 0 1 0.066826 0.069191 0.835694
    6 0 2 1 0.006875 0.006989 0.814754
    6 0 4 1 0.046900 0.047456 0.760273
    6 0 6 1 0.032787 0.031953 0.689608
    6 0 8 1 0.013565 0.013505 0.617260
    6 0 10 1 0.028588 0.028946 0.550856
    6 0 12 1 0.000971 0.000970 0.492933
    6 0 14 1 0.018072 0.018015 0.443477
    6 1 1 1 0.011790 0.011945 0.826426
    6 1 2 1 0.167063 0.168489 0.811086
    6 1 3 1 0.045896 0.047379 0.787313
    6 1 4 1 0.048630 0.049376 0.757290
    6 1 5 1 0.001164 0.001160 0.723301
    6 1 6 1 0.060374 0.059936 0.687379
    6 1 7 1 0.021199 0.021056 0.651121
    6 1 8 1 0.056725 0.057187 0.615660
    6 1 9 1 0.001120 0.001124 0.581722
    6 1 10 1 0.003878 0.003905 0.549718
    6 1 11 1 0.010644 0.010445 0.519837
    6 1 12 1 0.054167 0.054298 0.492117
    6 1 13 1 0.006717 0.006749 0.466502
    6 1 14 1 0.002951 0.002945 0.442883
    6 2 0 1 0.033256 0.033853 0.820194
    6 2 1 1 0.136087 0.139002 0.815100
    6 2 2 1 0.009993 0.009999 0.800371
    6 2 3 1 0.025582 0.025898 0.777502
    6 2 4 1 0.031544 0.030562 0.748546
    6 2 5 1 0.128882 0.125974 0.715672
    6 2 6 1 0.016513 0.016441 0.680821
    6 2 7 1 0.005178 0.005207 0.645539
    6 2 8 1 0.005184 0.005264 0.610934
    6 2 9 1 0.077374 0.078728 0.577730
    6 2 10 1 0.014733 0.014767 0.546346
    6 2 11 1 0.019483 0.019210 0.516983
    6 2 12 1 0.000064 0.000064 0.489693
    6 2 13 1 0.011199 0.011257 0.464436
    6 2 14 1 0.011167 0.011172 0.441114
    6 3 1 1 0.071897 0.073322 0.797216
    6 3 2 1 0.000584 0.000594 0.783419
    6 3 3 1 0.173115 0.174354 0.761935
    6 3 4 1 0.001462 0.001457 0.734624
    6 3 5 1 0.000846 0.000828 0.703475
    6 3 6 1 0.001770 0.001795 0.670295
    6 3 7 1 0.092640 0.092070 0.636545
    6 3 8 1 0.000245 0.000245 0.603294
    6 3 9 1 0.006580 0.006652 0.571257
    6 3 10 1 0.001174 0.001154 0.540862
    6 3 11 1 0.043749 0.043669 0.512329
    6 3 12 1 0.000492 0.000492 0.485733
    6 3 13 1 0.026126 0.026021 0.461053
    6 3 14 1 0.000019 0.000019 0.438212
    6 4 0 1 0.024123 0.024278 0.778406
    6 4 1 1 0.090709 0.092782 0.774048
    6 4 2 1 0.000517 0.000521 0.761400
    6 4 3 1 0.013189 0.012971 0.741632
    6 4 4 1 0.022548 0.021843 0.716376
    6 4 5 1 0.102778 0.101984 0.687402
    6 4 6 1 0.013628 0.013584 0.656347
    6 4 7 1 0.000102 0.000102 0.624564
    6 4 8 1 0.007739 0.007756 0.593065
    6 4 9 1 0.047582 0.047768 0.562549
    6 4 10 1 0.014399 0.014384 0.533454
    6 4 11 1 0.016014 0.016161 0.506020
    6 4 12 1 0.000494 0.000499 0.480345
    6 4 13 1 0.016592 0.016500 0.456438
    6 4 14 1 0.006954 0.006991 0.434244
    6 5 1 1 0.032696 0.031665 0.747029
    6 5 2 1 0.139749 0.139406 0.735641
    6 5 3 1 0.045521 0.043633 0.717766
    6 5 4 1 0.034086 0.032852 0.694797
    6 5 5 1 0.000980 0.000982 0.668269
    6 5 6 1 0.050062 0.049973 0.639631
    6 5 7 1 0.022944 0.023347 0.610108
    6 5 8 1 0.059803 0.060724 0.580646
    6 5 9 1 0.002619 0.002653 0.551917
    6 5 10 1 0.003888 0.003866 0.524362
    6 5 11 1 0.011651 0.011589 0.498240
    6 5 12 1 0.041865 0.041965 0.473676
    6 5 13 1 0.006881 0.006847 0.450704
    6 5 14 1 0.002673 0.002647 0.429297
    6 6 0 1 0.092362 0.090839 0.721023
    6 6 1 1 0.000871 0.000836 0.717555
    6 6 2 1 0.023729 0.023640 0.707445
    6 6 3 1 0.000981 0.000957 0.691504
    6 6 4 1 0.111441 0.112741 0.670895
    6 6 5 1 0.001868 0.001866 0.646920
    6 6 6 1 0.057086 0.056168 0.620836
    6 6 7 1 0.001119 0.001121 0.593733
    6 6 8 1 0.019122 0.019254 0.566477
    6 6 9 1 0.000993 0.000977 0.539706
    6 6 10 1 0.057001 0.056889 0.513857
    6 6 11 1 0.000579 0.000581 0.489201
    6 6 12 1 0.000000 0.000000 0.465889
    6 6 13 1 0.000238 0.000237 0.443980
    6 7 1 1 0.016245 0.016286 0.686847
    6 7 2 1 0.083080 0.084966 0.677965
    6 7 3 1 0.023771 0.023934 0.663896
    6 7 4 1 0.014056 0.014125 0.645595
    6 7 5 1 0.001122 0.001112 0.624147
    6 7 6 1 0.025160 0.025397 0.600625
    6 7 7 1 0.028497 0.028747 0.575982
    6 7 8 1 0.035465 0.035903 0.550998
    6 7 9 1 0.003102 0.003065 0.526269
    6 7 10 1 0.008696 0.008611 0.502219
    6 7 11 1 0.008728 0.008838 0.479128
    6 7 12 1 0.027342 0.027104 0.457163
    6 7 13 1 0.004739 0.004772 0.436409
    6 8 0 1 0.025512 0.025396 0.658529
    6 8 1 1 0.055427 0.055268 0.655884
    6 8 2 1 0.007734 0.007689 0.648136
    6 8 3 1 0.012543 0.012528 0.635812
    6 8 4 1 0.018792 0.018414 0.619681
    6 8 5 1 0.085463 0.086259 0.600640
    6 8 6 1 0.013283 0.013456 0.579590
    6 8 7 1 0.000056 0.000057 0.557353
    6 8 8 1 0.002670 0.002655 0.534623
    6 8 9 1 0.036548 0.036653 0.511946
    6 8 10 1 0.011123 0.011134 0.489726
    6 8 11 1 0.015887 0.015925 0.468244
    6 8 12 1 0.000000 0.000000 0.447680
    6 8 13 1 0.012107 0.012010 0.428137
    6 9 1 1 0.058648 0.058834 0.625396
    6 9 2 1 0.000871 0.000853 0.618668
    6 9 3 1 0.104088 0.105020 0.607922
    6 9 4 1 0.000012 0.000012 0.593777
    6 9 5 1 0.000256 0.000261 0.576962
    6 9 6 1 0.000258 0.000261 0.558229
    6 9 7 1 0.082851 0.082377 0.538280
    6 9 8 1 0.002363 0.002321 0.517721
    6 9 9 1 0.011224 0.011184 0.497047
    6 9 10 1 0.000007 0.000007 0.476636
    6 9 11 1 0.029341 0.029167 0.456762
    6 9 12 1 0.000010 0.000010 0.437614
    6 10 0 1 0.011055 0.011205 0.597869
    6 10 1 1 0.037480 0.037686 0.595887
    6 10 2 1 0.002672 0.002627 0.590059
    6 10 3 1 0.008382 0.008511 0.580714
    6 10 4 1 0.032276 0.032571 0.568347
    6 10 5 1 0.042212 0.043009 0.553550
    6 10 6 1 0.013105 0.012957 0.536942
    6 10 7 1 0.000175 0.000172 0.519118
    6 10 8 1 0.004693 0.004684 0.500605
    6 10 9 1 0.029494 0.029810 0.481842
    6 10 10 1 0.016145 0.016263 0.463179
    6 10 11 1 0.006483 0.006463 0.444879
    6 11 1 1 0.004823 0.004858 0.567682
    6 11 2 1 0.053432 0.053581 0.562636
    6 11 3 1 0.022422 0.022817 0.554517
    6 11 4 1 0.008774 0.008775 0.543719
    6 11 5 1 0.000033 0.000033 0.530720
    6 11 6 1 0.026486 0.026124 0.516031
    6 11 7 1 0.007506 0.007483 0.500150
    6 11 8 1 0.030702 0.031109 0.483529
    6 11 9 1 0.000713 0.000716 0.466558
    6 11 10 1 0.003062 0.003058 0.449555
    6 11 11 1 0.004462 0.004463 0.432766
    6 12 0 1 0.046410 0.046200 0.542443
    6 12 1 1 0.000086 0.000084 0.540961
    6 12 2 1 0.004554 0.004513 0.536590
    6 12 3 1 0.000087 0.000086 0.529533
    6 12 4 1 0.055434 0.054324 0.520106
    6 12 5 1 0.000800 0.000803 0.508693
    6 12 6 1 0.036503 0.036541 0.495715
    6 12 7 1 0.000187 0.000189 0.481587
    6 12 8 1 0.011384 0.011435 0.466695
    6 12 9 1 0.000006 0.000006 0.451382
    6 12 10 1 0.037986 0.038433 0.435930
    6 13 1 1 0.009880 0.009752 0.515806
    6 13 2 1 0.036147 0.036224 0.512012
    6 13 3 1 0.019101 0.019286 0.505870
    6 13 4 1 0.011022 0.010969 0.497632
    6 13 5 1 0.000811 0.000811 0.487609
    6 13 6 1 0.020743 0.021020 0.476143
    6 13 7 1 0.023289 0.023343 0.463581
    6 13 8 1 0.016400 0.016368 0.450254
    6 13 9 1 0.004679 0.004711 0.436456
    6 14 0 1 0.005848 0.005826 0.493340
    6 14 1 1 0.021759 0.021806 0.492225
    6 14 2 1 0.000399 0.000401 0.488925
    6 14 3 1 0.008971 0.009085 0.483569
    6 14 4 1 0.003461 0.003502 0.476358
    6 14 5 1 0.032321 0.032546 0.467543
    6 14 6 1 0.002901 0.002873 0.457407
    6 14 7 1 0.000698 0.000695 0.446237
    6 14 8 1 0.001502 0.001510 0.434313
    6 15 1 1 0.013721 0.013653 0.470182
    6 15 2 1 0.000011 0.000011 0.467303
    6 15 3 1 0.040811 0.041047 0.462620
    6 15 4 1 0.000028 0.000027 0.456294
    6 15 5 1 0.001810 0.001804 0.448530
    6 15 6 1 0.000333 0.000334 0.439557
    6 15 7 1 0.035163 0.034802 0.429617
    6 16 0 1 0.008336 0.008308 0.450461
    6 16 1 1 0.017952 0.017929 0.449612
    6 16 2 1 0.000103 0.000103 0.447092
    6 16 3 1 0.004947 0.004934 0.442986
    6 16 4 1 0.011037 0.011027 0.437422
    6 16 5 1 0.025259 0.025129 0.430568
    6 17 1 1 0.001944 0.001934 0.430431
    6 17 2 1 0.024729 0.024519 0.428219
    7 0 2 1 0.055928 0.054878 0.702991
    7 0 4 1 0.013267 0.013365 0.667093
    7 0 6 1 0.033778 0.033489 0.617819
    7 0 8 1 0.023306 0.023593 0.564182
    7 0 10 1 0.001217 0.001218 0.512142
    7 0 12 1 0.020047 0.020177 0.464610
    7 1 0 1 0.064793 0.064235 0.713812
    7 1 1 1 0.017406 0.017650 0.710447
    7 1 2 1 0.003042 0.002908 0.700630
    7 1 3 1 0.007156 0.007250 0.685136
    7 1 4 1 0.092132 0.092656 0.665075
    7 1 5 1 0.018772 0.019037 0.641697
    7 1 6 1 0.056203 0.056425 0.616215
    7 1 7 1 0.000530 0.000523 0.589687
    7 1 8 1 0.018362 0.018403 0.562960
    7 1 9 1 0.017577 0.017407 0.536662
    7 1 10 1 0.058862 0.059112 0.511227
    7 1 11 1 0.001684 0.001690 0.486931
    7 1 12 1 0.000466 0.000468 0.463926
    7 1 13 1 0.003046 0.003047 0.442281
    7 2 1 1 0.042804 0.041935 0.703213
    7 2 2 1 0.037243 0.035983 0.693689
    7 2 3 1 0.122401 0.124316 0.678641
    7 2 4 1 0.006617 0.006589 0.659129
    7 2 5 1 0.004446 0.004427 0.636351
    7 2 6 1 0.014065 0.014216 0.611477
    7 2 7 1 0.097308 0.096654 0.585531
    7 2 8 1 0.020902 0.021119 0.559340
    7 2 9 1 0.016891 0.016860 0.533523
    7 2 10 1 0.000621 0.000624 0.508512
    7 2 11 1 0.022640 0.022658 0.484582
    7 2 12 1 0.008629 0.008631 0.461894
    7 2 13 1 0.026123 0.026164 0.440519
    7 3 0 1 0.003825 0.003691 0.694736
    7 3 1 1 0.079107 0.077227 0.691632
    7 3 2 1 0.000044 0.000044 0.682565
    7 3 3 1 0.023808 0.023873 0.668215
    7 3 4 1 0.000010 0.000010 0.649564
    7 3 5 1 0.104755 0.105536 0.627731
    7 3 6 1 0.001799 0.001799 0.603817
    7 3 7 1 0.001446 0.001464 0.578795
    7 3 8 1 0.000000 0.000000 0.553459
    7 3 9 1 0.059629 0.058805 0.528412
    7 3 10 1 0.000552 0.000549 0.504081
    7 3 11 1 0.015162 0.015295 0.480743
    7 3 12 1 0.000009 0.000009 0.458566
    7 3 13 1 0.012253 0.012248 0.437629
    7 4 1 1 0.038984 0.039461 0.676340
    7 4 2 1 0.021291 0.021321 0.667854
    7 4 3 1 0.058131 0.057526 0.654393
    7 4 4 1 0.006000 0.005952 0.636846
    7 4 5 1 0.003690 0.003704 0.616231
    7 4 6 1 0.013939 0.013981 0.593561
    7 4 7 1 0.076664 0.077290 0.569743
    7 4 8 1 0.006130 0.006150 0.545529
    7 4 9 1 0.009511 0.009332 0.521498
    7 4 10 1 0.001333 0.001327 0.498067
    7 4 11 1 0.021189 0.021398 0.475519
    7 4 12 1 0.010785 0.010695 0.454025
    7 4 13 1 0.012966 0.013061 0.433677
    7 5 0 1 0.054631 0.054670 0.660764
    7 5 1 1 0.022369 0.022311 0.658092
    7 5 2 1 0.006601 0.006594 0.650266
    7 5 3 1 0.004943 0.004942 0.637822
    7 5 4 1 0.079371 0.078345 0.621542
    7 5 5 1 0.044647 0.044601 0.602334
    7 5 6 1 0.042739 0.043206 0.581112
    7 5 7 1 0.000552 0.000562 0.558706
    7 5 8 1 0.015295 0.015230 0.535817
    7 5 9 1 0.011174 0.011142 0.512994
    7 5 10 1 0.047149 0.047442 0.490643
    7 5 11 1 0.010977 0.010984 0.469045
    7 5 12 1 0.000180 0.000179 0.448380
    7 5 13 1 0.002092 0.002071 0.428749
    7 6 1 1 0.000576 0.000575 0.637674
    7 6 2 1 0.125216 0.124318 0.630547
    7 6 3 1 0.005747 0.005620 0.619182
    7 6 4 1 0.024708 0.024674 0.604255
    7 6 5 1 0.000408 0.000405 0.586561
    7 6 6 1 0.041320 0.041643 0.566909
    7 6 7 1 0.000213 0.000214 0.546049
    7 6 8 1 0.068413 0.068064 0.524623
    7 6 9 1 0.000228 0.000226 0.503145
    7 6 10 1 0.003661 0.003695 0.482005
    7 6 11 1 0.000168 0.000167 0.461481
    7 6 12 1 0.033463 0.033454 0.441758
    7 7 0 1 0.019783 0.019552 0.618020
    7 7 1 1 0.019281 0.019452 0.615832
    7 7 2 1 0.002595 0.002622 0.609405
    7 7 3 1 0.002578 0.002634 0.599126
    7 7 4 1 0.055191 0.054800 0.585573
    7 7 5 1 0.021721 0.021901 0.569427
    7 7 6 1 0.017670 0.017864 0.551396
    7 7 7 1 0.000008 0.000008 0.532145
    7 7 8 1 0.013256 0.013239 0.512256
    7 7 9 1 0.010995 0.011019 0.492205
    7 7 10 1 0.027862 0.027788 0.472361
    7 7 11 1 0.003374 0.003355 0.452996
    7 7 12 1 0.000000 0.000000 0.434299
    7 8 1 1 0.034208 0.034308 0.593218
    7 8 2 1 0.027684 0.027392 0.587467
    7 8 3 1 0.047966 0.048564 0.578243
    7 8 4 1 0.006510 0.006537 0.566030
    7 8 5 1 0.000608 0.000614 0.551408
    7 8 6 1 0.011026 0.010976 0.534987
    7 8 7 1 0.050315 0.049517 0.517351
    7 8 8 1 0.019140 0.018994 0.499019
    7 8 9 1 0.004179 0.004217 0.480427
    7 8 10 1 0.000024 0.000024 0.461922
    7 8 11 1 0.021690 0.021613 0.443765
    7 9 0 1 0.000847 0.000854 0.572112
    7 9 1 1 0.069511 0.070198 0.570375
    7 9 2 1 0.002034 0.002049 0.565257
    7 9 3 1 0.011686 0.011869 0.557026
    7 9 4 1 0.000326 0.000327 0.546083
    7 9 5 1 0.095128 0.095548 0.532918
    7 9 6 1 0.000114 0.000112 0.518051
    7 9 7 1 0.001613 0.001597 0.501988
    7 9 8 1 0.000001 0.000001 0.485190
    7 9 9 1 0.039592 0.039787 0.468050
    7 9 10 1 0.000051 0.000051 0.450888
    7 9 11 1 0.020283 0.020414 0.433955
    7 10 1 1 0.014250 0.014353 0.547724
    7 10 2 1 0.031316 0.031238 0.543187
    7 10 3 1 0.030235 0.030099 0.535871
    7 10 4 1 0.006935 0.006861 0.526107
    7 10 5 1 0.002558 0.002544 0.514304
    7 10 6 1 0.005686 0.005654 0.500903
    7 10 7 1 0.033736 0.033830 0.486339
    7 10 8 1 0.014813 0.014775 0.471017
    7 10 9 1 0.002883 0.002866 0.455288
    7 10 10 1 0.002058 0.002066 0.439446
    7 11 0 1 0.022816 0.022461 0.526937
    7 11 1 1 0.008442 0.008346 0.525579
    7 11 2 1 0.004344 0.004260 0.521567
    7 11 3 1 0.003597 0.003565 0.515080
    7 11 4 1 0.030123 0.030401 0.506391
    7 11 5 1 0.010907 0.010915 0.495840
    7 11 6 1 0.013078 0.013217 0.483798
    7 11 7 1 0.001057 0.001055 0.470638
    7 11 8 1 0.009163 0.009113 0.456711
    7 11 9 1 0.008633 0.008640 0.442329
    7 11 10 1 0.018767 0.018644 0.427760
    7 12 1 1 0.000509 0.000506 0.504161
    7 12 2 1 0.066330 0.066201 0.500617
    7 12 3 1 0.000012 0.000012 0.494872
    7 12 4 1 0.020400 0.020478 0.487151
    7 12 5 1 0.000354 0.000358 0.477736
    7 12 6 1 0.025556 0.025660 0.466937
    7 12 7 1 0.000051 0.000050 0.455073
    7 12 8 1 0.031003 0.031025 0.442446
    7 12 9 1 0.000309 0.000306 0.429333
    7 13 0 1 0.019431 0.019434 0.484670
    7 13 1 1 0.019412 0.019656 0.483612
    7 13 2 1 0.000805 0.000812 0.480481
    7 13 3 1 0.001738 0.001753 0.475395
    7 13 4 1 0.020552 0.020543 0.468538
    7 13 5 1 0.019034 0.018956 0.460143
    7 13 6 1 0.014554 0.014504 0.450471
    7 13 7 1 0.000601 0.000604 0.439790
    7 13 8 1 0.006445 0.006384 0.428362
    7 14 1 1 0.010109 0.010135 0.464017
    7 14 2 1 0.004406 0.004390 0.461249
    7 14 3 1 0.030545 0.030371 0.456744
    7 14 4 1 0.001210 0.001204 0.450653
    7 14 5 1 0.000561 0.000559 0.443168
    7 14 6 1 0.003733 0.003750 0.434507
    7 15 0 1 0.000093 0.000092 0.446239
    7 15 1 1 0.028516 0.028385 0.445414
    7 15 2 1 0.000017 0.000017 0.442964
    7 15 3 1 0.005262 0.005275 0.438969
    7 15 4 1 0.000068 0.000069 0.433553
    7 16 1 1 0.009053 0.008992 0.427809
    8 0 0 1 0.042882 0.043619 0.626770
    8 0 2 1 0.005175 0.005136 0.617790
    8 0 4 1 0.032015 0.032128 0.593000
    8 0 6 1 0.025078 0.025365 0.557584
    8 0 8 1 0.007802 0.007686 0.517206
    8 0 10 1 0.023346 0.023641 0.476234
    8 0 12 1 0.000085 0.000085 0.437303
    8 1 1 1 0.009497 0.009332 0.622832
    8 1 2 1 0.071180 0.071524 0.616186
    8 1 3 1 0.035272 0.035656 0.605566
    8 1 4 1 0.020663 0.020353 0.591581
    8 1 5 1 0.000323 0.000328 0.574947
    8 1 6 1 0.029329 0.029904 0.556404
    8 1 7 1 0.017513 0.017340 0.536643
    8 1 8 1 0.025738 0.025367 0.516264
    8 1 9 1 0.002284 0.002286 0.495757
    8 1 10 1 0.003493 0.003527 0.475498
    8 1 11 1 0.006874 0.006830 0.455761
    8 1 12 1 0.030987 0.031096 0.436733
    8 2 0 1 0.016350 0.016068 0.620151
    8 2 1 1 0.053415 0.052887 0.617941
    8 2 2 1 0.004640 0.004692 0.611448
    8 2 3 1 0.011741 0.011817 0.601068
    8 2 4 1 0.015825 0.015661 0.587385
    8 2 5 1 0.049276 0.049856 0.571093
    8 2 6 1 0.008238 0.008366 0.552908
    8 2 7 1 0.001079 0.001077 0.533504
    8 2 8 1 0.003279 0.003279 0.513468
    8 2 9 1 0.041347 0.041202 0.493279
    8 2 10 1 0.008828 0.008844 0.473311
    8 2 11 1 0.006739 0.006690 0.453834
    8 2 12 1 0.000067 0.000067 0.435036
    8 3 1 1 0.042626 0.043431 0.610038
    8 3 2 1 0.000248 0.000249 0.603789
    8 3 3 1 0.106725 0.106899 0.593788
    8 3 4 1 0.000005 0.000005 0.580586
    8 3 5 1 0.000299 0.000302 0.564838
    8 3 6 1 0.000535 0.000540 0.547226
    8 3 7 1 0.062713 0.061869 0.528394
    8 3 8 1 0.000244 0.000245 0.508907
    8 3 9 1 0.006478 0.006505 0.489232
    8 3 10 1 0.000211 0.000211 0.469731
    8 3 11 1 0.028441 0.028298 0.450675
    8 3 12 1 0.000034 0.000034 0.432252
    8 4 0 1 0.020372 0.020428 0.601485
    8 4 1 1 0.052140 0.053191 0.599468
    8 4 2 1 0.001102 0.001107 0.593535
    8 4 3 1 0.007036 0.006955 0.584026
    8 4 4 1 0.018236 0.018436 0.571451
    8 4 5 1 0.059641 0.060809 0.556416
    8 4 6 1 0.015340 0.015111 0.539557
    8 4 7 1 0.000179 0.000176 0.521480
    8 4 8 1 0.004255 0.004215 0.502722
    8 4 9 1 0.029474 0.029811 0.483729
    8 4 10 1 0.014315 0.014438 0.464854
    8 4 11 1 0.011365 0.011325 0.446363
    8 4 12 1 0.000006 0.000006 0.428443
    8 5 1 1 0.012070 0.012003 0.586651
    8 5 2 1 0.064687 0.065453 0.581087
    8 5 3 1 0.013739 0.013851 0.572156
    8 5 4 1 0.014674 0.014770 0.560316
    8 5 5 1 0.000188 0.000189 0.546122
    8 5 6 1 0.027021 0.026689 0.530155
    8 5 7 1 0.009128 0.009099 0.512977
    8 5 8 1 0.030717 0.030665 0.495091
    8 5 9 1 0.000293 0.000296 0.476919
    8 5 10 1 0.003222 0.003203 0.458801
    8 5 11 1 0.007342 0.007348 0.440995
    8 6 0 1 0.044448 0.044929 0.573801
    8 6 1 1 0.000163 0.000165 0.572049
    8 6 2 1 0.011503 0.011594 0.566887
    8 6 3 1 0.000322 0.000328 0.558585
    8 6 4 1 0.059434 0.060008 0.547552
    8 6 5 1 0.000005 0.000005 0.534283
    8 6 6 1 0.029493 0.029037 0.519305
    8 6 7 1 0.000025 0.000025 0.503129
    8 6 8 1 0.012268 0.012301 0.486219
    8 6 9 1 0.000159 0.000160 0.468974
    8 6 10 1 0.033992 0.033859 0.451714
    8 6 11 1 0.000026 0.000026 0.434691
    8 7 1 1 0.010626 0.010847 0.556122
    8 7 2 1 0.062942 0.063631 0.551375
    8 7 3 1 0.017355 0.017360 0.543727
    8 7 4 1 0.013757 0.013731 0.533536
    8 7 5 1 0.000474 0.000466 0.521238
    8 7 6 1 0.016911 0.017061 0.507302
    8 7 7 1 0.020244 0.020290 0.492190
    8 7 8 1 0.030760 0.031131 0.476325
    8 7 9 1 0.002983 0.002971 0.460077
    8 7 10 1 0.003801 0.003787 0.443748
    8 7 11 1 0.005863 0.005828 0.427578
    8 8 0 1 0.009154 0.008985 0.540767
    8 8 1 1 0.036916 0.036488 0.539300
    8 8 2 1 0.002656 0.002644 0.534968
    8 8 3 1 0.007680 0.007589 0.527974
    8 8 4 1 0.006991 0.006875 0.518628
    8 8 5 1 0.057338 0.057849 0.507311
    8 8 6 1 0.003751 0.003749 0.494435
    8 8 7 1 0.000184 0.000186 0.480413
    8 8 8 1 0.002005 0.002019 0.465627
    8 8 9 1 0.024926 0.024852 0.450415
    8 8 10 1 0.004280 0.004295 0.435059
    8 9 1 1 0.028406 0.027837 0.521964
    8 9 2 1 0.000137 0.000135 0.518034
    8 9 3 1 0.046414 0.046654 0.511676
    8 9 4 1 0.000142 0.000141 0.503155
    8 9 5 1 0.000464 0.000464 0.492801
    8 9 6 1 0.000116 0.000117 0.480974
    8 9 7 1 0.042163 0.042385 0.468037
    8 9 8 1 0.000917 0.000907 0.454333
    8 9 9 1 0.003887 0.003898 0.440168
    8 10 0 1 0.004878 0.004923 0.505638
    8 10 1 1 0.031241 0.031133 0.504437
    8 10 2 1 0.001127 0.001121 0.500887
    8 10 3 1 0.005680 0.005669 0.495133
    8 10 4 1 0.017004 0.017036 0.487400
    8 10 5 1 0.035303 0.035741 0.477971
    8 10 6 1 0.005775 0.005801 0.467157
    8 10 7 1 0.000716 0.000712 0.455276
    8 10 8 1 0.003135 0.003134 0.442633
    8 10 9 1 0.022200 0.021963 0.429503
    8 11 1 1 0.002524 0.002535 0.486981
    8 11 2 1 0.043503 0.043975 0.483784
    8 11 3 1 0.012218 0.012384 0.478593
    8 11 4 1 0.009239 0.009205 0.471599
    8 11 5 1 0.000054 0.000054 0.463042
    8 11 6 1 0.018955 0.018843 0.453189
    8 11 7 1 0.004353 0.004356 0.442318
    8 11 8 1 0.027981 0.027846 0.430697
    8 12 0 1 0.023181 0.023142 0.470766
    8 12 1 1 0.000049 0.000049 0.469796
    8 12 2 1 0.001832 0.001840 0.466924
    8 12 3 1 0.000114 0.000114 0.462253
    8 12 4 1 0.029252 0.029058 0.455942
    8 12 5 1 0.001471 0.001468 0.448195
    8 12 6 1 0.017597 0.017660 0.439242
    8 12 7 1 0.000005 0.000005 0.429323
    8 13 1 1 0.004097 0.004074 0.453037
    8 13 2 1 0.024188 0.024107 0.450459
    8 13 3 1 0.007258 0.007228 0.446260
    8 13 4 1 0.007549 0.007559 0.440574
    8 13 5 1 0.000835 0.000842 0.433573
    8 14 0 1 0.005339 0.005335 0.437587
    8 14 1 1 0.018136 0.018186 0.436809
    8 14 2 1 0.000499 0.000502 0.434497
    8 14 3 1 0.006395 0.006367 0.430725
    9 0 2 1 0.044265 0.044882 0.550793
    9 0 4 1 0.013773 0.013844 0.533009
    9 0 6 1 0.022555 0.022742 0.506849
    9 0 8 1 0.024133 0.024471 0.475950
    9 0 10 1 0.000113 0.000113 0.443444
    9 1 0 1 0.021549 0.021997 0.555952
    9 1 1 1 0.018722 0.019069 0.554358
    9 1 2 1 0.000462 0.000464 0.549656
    9 1 3 1 0.004935 0.004906 0.542078
    9 1 4 1 0.036406 0.036432 0.531978
    9 1 5 1 0.022122 0.021695 0.519785
    9 1 6 1 0.018775 0.018975 0.505962
    9 1 7 1 0.001985 0.001995 0.490966
    9 1 8 1 0.011094 0.011173 0.475216
    9 1 9 1 0.014374 0.014276 0.459077
    9 1 10 1 0.025306 0.025258 0.442850
    9 2 1 1 0.011690 0.011845 0.550900
    9 2 2 1 0.016492 0.016522 0.546285
    9 2 3 1 0.036094 0.035885 0.538844
    9 2 4 1 0.002790 0.002738 0.528920
    9 2 5 1 0.004201 0.004145 0.516931
    9 2 6 1 0.007795 0.007744 0.503329
    9 2 7 1 0.034983 0.035250 0.488559
    9 2 8 1 0.011076 0.011101 0.473032
    9 2 9 1 0.002872 0.002847 0.457107
    9 2 10 1 0.000488 0.000489 0.441081
    9 3 0 1 0.000011 0.000011 0.546796
    9 3 1 1 0.053375 0.053583 0.545279
    9 3 2 1 0.000356 0.000349 0.540802
    9 3 3 1 0.014371 0.014332 0.533581
    9 3 4 1 0.001133 0.001122 0.523939
    9 3 5 1 0.076064 0.075912 0.512279
    9 3 6 1 0.000244 0.000242 0.499031
    9 3 7 1 0.002422 0.002422 0.484625
    9 3 8 1 0.000028 0.000028 0.469459
    9 3 9 1 0.040994 0.040685 0.453881
    9 3 10 1 0.000236 0.000236 0.438180
    9 4 1 1 0.023312 0.023182 0.537690
    9 4 2 1 0.027406 0.027428 0.533397
    9 4 3 1 0.036655 0.036155 0.526464
    9 4 4 1 0.010829 0.010670 0.517197
    9 4 5 1 0.001570 0.001587 0.505971
    9 4 6 1 0.011437 0.011402 0.493194
    9 4 7 1 0.047150 0.047735 0.479275
    9 4 8 1 0.012449 0.012532 0.464590
    9 4 9 1 0.007027 0.007019 0.449476
    9 4 10 1 0.000039 0.000039 0.434213
    9 5 0 1 0.022097 0.021789 0.529764
    9 5 1 1 0.003518 0.003472 0.528384
    9 5 2 1 0.002221 0.002213 0.524308
    9 5 3 1 0.001986 0.001949 0.517719
    9 5 4 1 0.034531 0.034660 0.508898
    9 5 5 1 0.011555 0.011498 0.498193
    9 5 6 1 0.016733 0.016768 0.485983
    9 5 7 1 0.000193 0.000193 0.472649
    9 5 8 1 0.009432 0.009380 0.458547
    9 5 9 1 0.004094 0.004076 0.443997
    9 5 10 1 0.022611 0.022384 0.429268
    9 6 1 1 0.000273 0.000268 0.517640
    9 6 2 1 0.058104 0.058065 0.513805
    9 6 3 1 0.000018 0.000018 0.507600
    9 6 4 1 0.010352 0.010271 0.499278
    9 6 5 1 0.000000 0.000000 0.489157
    9 6 6 1 0.022449 0.022717 0.477584
    9 6 7 1 0.000797 0.000805 0.464911
    9 6 8 1 0.034762 0.034635 0.451472
    9 6 9 1 0.000860 0.000859 0.437565
    9 7 0 1 0.020787 0.020962 0.506959
    9 7 1 1 0.015443 0.015603 0.505749
    9 7 2 1 0.003943 0.003902 0.502171
    9 7 3 1 0.001760 0.001754 0.496373
    9 7 4 1 0.044388 0.044736 0.488583
    9 7 5 1 0.017786 0.018022 0.479086
    9 7 6 1 0.022394 0.022459 0.468198
    9 7 7 1 0.000215 0.000214 0.456240
    9 7 8 1 0.006923 0.006900 0.443518
    9 7 9 1 0.008191 0.008153 0.430312
    9 8 1 1 0.023247 0.023225 0.492998
    9 8 2 1 0.005527 0.005528 0.489682
    9 8 3 1 0.035954 0.036010 0.484301
    9 8 4 1 0.000472 0.000477 0.477058
    9 8 5 1 0.000160 0.000161 0.468205
    9 8 6 1 0.004539 0.004517 0.458027
    9 8 7 1 0.035271 0.035157 0.446813
    9 8 8 1 0.004187 0.004199 0.434843
    9 9 0 1 0.000076 0.000077 0.480682
    9 9 1 1 0.023499 0.023755 0.479650
    9 9 2 1 0.000693 0.000700 0.476595
    9 9 3 1 0.005716 0.005693 0.471630
    9 9 4 1 0.000011 0.000011 0.464933
    9 9 5 1 0.036217 0.036026 0.456727
    9 9 6 1 0.000053 0.000053 0.447264
    9 9 7 1 0.000016 0.000017 0.436804
    9 10 1 1 0.013686 0.013773 0.465944
    9 10 2 1 0.012283 0.012387 0.463141
    9 10 3 1 0.032261 0.032083 0.458581
    9 10 4 1 0.002067 0.002057 0.452417
    9 10 5 1 0.000705 0.000703 0.444846
    9 10 6 1 0.002576 0.002606 0.436088
    9 11 0 1 0.022912 0.022781 0.452945
    9 11 1 1 0.003641 0.003628 0.452081
    9 11 2 1 0.004998 0.004993 0.449520
    9 11 3 1 0.002065 0.002056 0.445347
    9 11 4 1 0.027726 0.027865 0.439695
    9 11 5 1 0.005194 0.005190 0.432735
    9 12 1 1 0.001061 0.001062 0.438233
    9 12 2 1 0.026848 0.027178 0.435899
    9 12 3 1 0.000797 0.000801 0.432091
    10 0 0 1 0.019917 0.019757 0.501416
    10 0 2 1 0.002099 0.002094 0.496782
    10 0 4 1 0.015009 0.015225 0.483616
    10 0 6 1 0.011610 0.011627 0.463821
    10 0 8 1 0.004556 0.004579 0.439792
    10 1 1 1 0.003933 0.003902 0.499393
    10 1 2 1 0.040958 0.040983 0.495947
    10 1 3 1 0.015452 0.015555 0.490360
    10 1 4 1 0.012595 0.012727 0.482845
    10 1 5 1 0.000282 0.000283 0.473673
    10 1 6 1 0.016443 0.016592 0.463141
    10 1 7 1 0.008333 0.008302 0.451557
    10 1 8 1 0.016108 0.016165 0.439213
    10 2 0 1 0.008312 0.008274 0.498008
    10 2 1 1 0.032247 0.032173 0.496861
    10 2 2 1 0.002418 0.002404 0.493467
    10 2 3 1 0.006395 0.006388 0.487962
    10 2 4 1 0.008448 0.008521 0.480556
    10 2 5 1 0.031419 0.031312 0.471511
    10 2 6 1 0.004702 0.004683 0.461120
    10 2 7 1 0.001117 0.001115 0.449682
    10 2 8 1 0.001916 0.001913 0.437487
    10 3 1 1 0.020862 0.020882 0.492725
    10 3 2 1 0.000001 0.000001 0.489415
    10 3 3 1 0.051264 0.051586 0.484043
    10 3 4 1 0.000093 0.000094 0.476811
    10 3 5 1 0.000272 0.000274 0.467972
    10 3 6 1 0.000446 0.000443 0.457808
    10 3 7 1 0.032904 0.032832 0.446609
    10 3 8 1 0.000004 0.000004 0.434656
    10 4 0 1 0.008616 0.008638 0.488185
    10 4 1 1 0.027560 0.027695 0.487105
    10 4 2 1 0.000322 0.000325 0.483906
    10 4 3 1 0.003438 0.003487 0.478711
    10 4 4 1 0.008218 0.008180 0.471712
    10 4 5 1 0.031892 0.032181 0.463148
    10 4 6 1 0.006307 0.006268 0.453289
    10 4 7 1 0.000089 0.000089 0.442411
    10 4 8 1 0.002556 0.002546 0.430783
    10 5 1 1 0.007351 0.007422 0.480153
    10 5 2 1 0.037125 0.037565 0.477088
    10 5 3 1 0.009405 0.009359 0.472108
    10 5 4 1 0.009057 0.009136 0.465390
    10 5 5 1 0.000144 0.000143 0.457161
    10 5 6 1 0.015173 0.015143 0.447671
    10 5 7 1 0.006522 0.006518 0.437184
    10 6 0 1 0.024591 0.024651 0.473031
    10 6 1 1 0.000002 0.000002 0.472048
    10 6 2 1 0.006342 0.006351 0.469135
    10 6 3 1 0.000254 0.000255 0.464397
    10 6 4 1 0.034222 0.034064 0.457999
    10 6 5 1 0.000116 0.000115 0.450149
    10 6 6 1 0.017124 0.017137 0.441081
    10 6 7 1 0.000109 0.000109 0.431039
    10 7 1 1 0.005418 0.005470 0.462979
    10 7 2 1 0.031292 0.031165 0.460229
    10 7 3 1 0.008640 0.008584 0.455753
    10 7 4 1 0.006440 0.006434 0.449701
    10 7 5 1 0.000300 0.000300 0.442263
    10 7 6 1 0.008756 0.008832 0.433654
    10 8 0 1 0.006093 0.006042 0.454006
    10 8 1 1 0.019181 0.019069 0.453136
    10 8 2 1 0.001764 0.001756 0.450558
    10 8 3 1 0.004113 0.004099 0.446356
    10 8 4 1 0.004900 0.004905 0.440666
    10 8 5 1 0.030889 0.031155 0.433660
    10 9 1 1 0.017183 0.017171 0.442707
    10 9 2 1 0.000132 0.000132 0.440301
    10 9 3 1 0.029693 0.029935 0.436377
    10 9 4 1 0.000051 0.000051 0.431056
    10 10 0 1 0.003314 0.003313 0.432614
    10 10 1 1 0.015690 0.015792 0.431861
    10 10 2 1 0.000796 0.000787 0.429627
    11 0 2 1 0.013466 0.013415 0.452343
    11 0 4 1 0.003164 0.003169 0.442336
    11 1 0 1 0.017926 0.017827 0.455187
    11 1 1 1 0.004109 0.004063 0.454311
    11 1 2 1 0.000975 0.000971 0.451712
    11 1 3 1 0.001999 0.001997 0.447478
    11 1 4 1 0.025971 0.025962 0.441746
    11 1 5 1 0.005007 0.005022 0.434689
    11 2 1 1 0.011716 0.011666 0.452402
    11 2 2 1 0.009386 0.009378 0.449836
    11 2 3 1 0.036316 0.036142 0.445654
    11 2 4 1 0.001667 0.001675 0.439991
    11 2 5 1 0.001050 0.001052 0.433017
    11 3 0 1 0.001120 0.001118 0.450121
    11 3 1 1 0.019122 0.019093 0.449274
    11 3 2 1 0.000016 0.000016 0.446760
    11 3 3 1 0.006836 0.006835 0.442662
    11 3 4 1 0.000015 0.000015 0.437111
    11 3 5 1 0.029991 0.029866 0.430271
    11 4 1 1 0.010939 0.010906 0.445001
    11 4 2 1 0.005292 0.005297 0.442557
    11 4 3 1 0.016550 0.016585 0.438574
    11 4 4 1 0.001453 0.001461 0.433172
    11 5 0 1 0.015846 0.015870 0.440476
    11 5 1 1 0.006198 0.006231 0.439682
    11 5 2 1 0.002058 0.002055 0.437325
    11 5 3 1 0.001555 0.001569 0.433479
    11 5 4 1 0.023408 0.023194 0.428262
    11 6 1 1 0.000201 0.000203 0.433433
    11 6 2 1 0.035592 0.035752 0.431174
    1 1 1 2 2.132813 2.132425 3.133465
    2 0 0 2 0.770704 0.804027 2.713660
    2 2 0 2 3.551355 3.456681 1.918848
    2 2 2 2 0.852728 0.848957 1.566732
    3 1 1 2 4.024359 4.023724 1.636399
    3 3 1 2 2.928779 2.933237 1.245113
    3 3 3 2 0.769717 0.762578 1.044488
    4 0 0 2 1.081808 1.111400 1.356830
    4 2 0 2 2.078116 2.036985 1.213586
    4 2 2 2 3.279252 3.261248 1.107847
    4 4 0 2 1.258875 1.271582 0.959424
    4 4 2 2 1.404055 1.379263 0.904553
    4 4 4 2 0.552538 0.562169 0.783366
    5 1 1 2 2.309150 2.287733 1.044488
    5 3 1 2 3.672763 3.690831 0.917385
    5 3 3 2 1.501789 1.519092 0.827659
    5 5 1 2 1.255454 1.268993 0.759977
    5 5 3 2 1.083220 1.072869 0.706577
    5 5 5 2 0.262523 0.263329 0.626693
    6 0 0 2 0.351014 0.344816 0.904553
    6 2 0 2 2.028391 2.049388 0.858135
    6 2 2 2 1.143394 1.155099 0.818199
    6 4 0 2 0.992004 0.976776 0.752634
    6 4 2 2 2.819410 2.819055 0.725256
    6 4 4 2 0.719077 0.717578 0.658159
    6 6 0 2 0.509362 0.509916 0.639616
    6 6 2 2 0.628445 0.622721 0.622556
    6 6 4 2 0.756483 0.764535 0.578554
    6 6 6 2 0.127710 0.125819 0.522244
    7 1 1 2 1.255454 1.268993 0.759977
    7 3 1 2 2.166440 2.145738 0.706577
    7 3 3 2 0.913715 0.916472 0.663053
    7 5 1 2 1.575138 1.579976 0.626693
    7 5 3 2 1.367989 1.372778 0.595726
    7 5 5 2 0.527450 0.528612 0.545466
    7 7 1 2 0.527450 0.528612 0.545466
    7 7 3 2 0.472856 0.467754 0.524679
    7 7 5 2 0.369875 0.371040 0.489365
    7 7 7 2 0.089773 0.089518 0.447638
    8 0 0 2 0.296432 0.298188 0.678415
    8 2 0 2 0.719077 0.717578 0.658159
    8 2 2 2 1.018724 1.019831 0.639616
    8 4 0 2 0.875030 0.879689 0.606793
    8 4 2 2 1.094074 1.088819 0.592169
    8 4 4 2 0.659404 0.668751 0.553924
    8 6 0 2 0.425912 0.424161 0.542732
    8 6 2 2 1.181237 1.176419 0.532193
    8 6 4 2 0.676794 0.674827 0.503914
    8 6 6 2 0.365126 0.366845 0.465389
    8 8 0 2 0.203465 0.205369 0.479712
    8 8 2 2 0.272530 0.272634 0.472388
    8 8 4 2 0.329990 0.328493 0.452277
    9 1 1 2 0.683995 0.686389 0.595726
    9 3 1 2 1.191228 1.201071 0.568938
    9 3 3 2 0.527450 0.528612 0.545466
    9 5 1 2 0.945712 0.935509 0.524679
    9 5 3 2 0.828652 0.831572 0.506100
    9 5 5 2 0.330935 0.332224 0.474187
    9 7 1 2 0.661869 0.664448 0.474187
    9 7 3 2 0.598711 0.596655 0.460339
    9 7 5 2 0.482154 0.484526 0.435933
    10 0 0 2 0.106478 0.106040 0.542732
    10 2 0 2 0.590618 0.588209 0.532193
    10 2 2 2 0.383130 0.377457 0.522244
    10 4 0 2 0.338397 0.337413 0.503914
    10 4 2 2 0.923910 0.922534 0.495444
    10 4 4 2 0.272530 0.272634 0.472388
    10 6 0 2 0.365126 0.366845 0.465389
    10 6 2 2 0.494800 0.492358 0.458692
    10 6 4 2 0.588688 0.589620 0.440214
    11 1 1 2 0.369875 0.371040 0.489365
    11 3 1 2 0.661869 0.664448 0.474187
    11 3 3 2 0.299356 0.298328 0.460339
    11 5 1 2 0.538640 0.537106 0.447638
    11 5 3 2 0.482154 0.484526 0.435933
    12 0 0 2 0.082497 0.082123 0.452277
    12 2 0 2 0.223565 0.222830 0.446123
    12 2 2 2 0.294344 0.294810 0.440214
    12 4 0 2 0.266867 0.265094 0.429067
    0 0 2 3 0.001632 0.001646 4.962853
    0 0 3 3 0.000002 0.000002 3.308569
    0 0 4 3 0.001568 0.001600 2.481426
    0 0 5 3 0.000003 0.000003 1.985141
    0 0 6 3 0.000829 0.000843 1.654284
    0 0 7 3 0.000003 0.000003 1.417958
    0 0 8 3 0.000915 0.000921 1.240713
    0 0 9 3 0.000002 0.000002 1.102856
    0 0 10 3 0.000200 0.000202 0.992571
    0 0 11 3 0.000002 0.000002 0.902337
    0 0 12 3 0.000207 0.000210 0.827142
    0 0 13 3 0.000001 0.000001 0.763516
    0 0 14 3 0.000101 0.000100 0.708979
    0 0 15 3 0.000000 0.000000 0.661714
    0 0 16 3 0.000058 0.000058 0.620357
    0 0 17 3 0.000000 0.000000 0.583865
    0 0 18 3 0.000005 0.000005 0.551428
    0 0 19 3 0.000000 0.000000 0.522406
    0 0 20 3 0.000006 0.000006 0.496285
    0 0 21 3 0.000000 0.000000 0.472653
    0 0 22 3 0.000001 0.000001 0.451168
    0 0 23 3 0.000000 0.000000 0.431552
    1 0 1 3 0.000007 0.000007 7.330582
    1 0 2 3 0.000017 0.000016 4.514786
    1 0 3 3 0.000030 0.000031 3.165269
    1 0 4 3 0.000009 0.000009 2.419224
    1 0 5 3 0.000064 0.000064 1.952860
    1 0 6 3 0.000011 0.000011 1.635463
    1 0 7 3 0.000098 0.000105 1.406052
    1 0 8 3 0.000006 0.000006 1.232714
    1 0 9 3 0.000136 0.000130 1.097226
    1 0 10 3 0.000015 0.000015 0.988460
    1 0 11 3 0.000121 0.000117 0.899246
    1 0 12 3 0.000009 0.000009 0.824759
    1 0 13 3 0.000098 0.000098 0.761640
    1 0 14 3 0.000017 0.000017 0.707477
    1 0 15 3 0.000078 0.000078 0.660492
    1 0 16 3 0.000010 0.000009 0.619349
    1 0 17 3 0.000057 0.000056 0.583025
    1 0 18 3 0.000016 0.000016 0.550720
    1 0 19 3 0.000039 0.000038 0.521804
    1 0 20 3 0.000008 0.000008 0.495769
    1 0 21 3 0.000024 0.000024 0.472207
    1 0 22 3 0.000010 0.000010 0.450781
    1 0 23 3 0.000015 0.000015 0.431213
    2 -1 0 3 0.000015 0.000016 6.277497
    2 -1 1 3 0.000011 0.000011 5.305470
    2 -1 2 3 0.000003 0.000004 3.893165
    2 -1 3 3 0.000022 0.000022 2.926924
    2 -1 4 3 0.000139 0.000144 2.307676
    2 -1 5 3 0.000100 0.000099 1.892756
    2 -1 6 3 0.000002 0.000002 1.599671
    2 -1 7 3 0.000005 0.000005 1.383113
    2 -1 8 3 0.000006 0.000006 1.217168
    2 -1 9 3 0.000012 0.000012 1.086221
    2 -1 10 3 0.000000 0.000000 0.980391
    2 -1 11 3 0.000001 0.000001 0.893157
    2 -1 12 3 0.000000 0.000000 0.820054
    2 -1 13 3 0.000003 0.000003 0.757930
    2 -1 14 3 0.000004 0.000004 0.704500
    2 -1 15 3 0.000001 0.000001 0.658068
    2 -1 16 3 0.000000 0.000000 0.617349
    2 -1 17 3 0.000001 0.000001 0.581356
    2 -1 18 3 0.000000 0.000000 0.549313
    2 -1 19 3 0.000002 0.000002 0.520606
    2 -1 20 3 0.000000 0.000000 0.494742
    2 -1 21 3 0.000000 0.000000 0.471319
    2 -1 22 3 0.000000 0.000000 0.450008
    2 -1 23 3 0.000000 0.000000 0.430536
    2 0 0 3 0.000011 0.000011 5.436472
    2 0 1 3 0.000003 0.000003 4.768114
    2 0 2 3 0.000011 0.000011 3.665291
    2 0 3 3 0.000096 0.000097 2.826310
    2 0 4 3 0.000006 0.000006 2.257393
    2 0 5 3 0.000132 0.000126 1.864713
    2 0 6 3 0.000004 0.000004 1.582634
    2 0 7 3 0.000193 0.000206 1.372056
    2 0 8 3 0.000006 0.000006 1.209612
    2 0 9 3 0.000192 0.000184 1.080840
    2 0 10 3 0.000008 0.000009 0.976430
    2 0 11 3 0.000200 0.000191 0.890159
    2 0 12 3 0.000010 0.000010 0.817732
    2 0 13 3 0.000142 0.000141 0.756095
    2 0 14 3 0.000016 0.000016 0.703026
    2 0 15 3 0.000115 0.000114 0.656866
    2 0 16 3 0.000013 0.000013 0.616357
    2 0 17 3 0.000070 0.000072 0.580527
    2 0 18 3 0.000012 0.000012 0.548613
    2 0 19 3 0.000055 0.000054 0.520010
    2 0 20 3 0.000011 0.000011 0.494230
    2 0 21 3 0.000030 0.000030 0.470876
    2 0 22 3 0.000010 0.000010 0.449623
    2 0 23 3 0.000019 0.000019 0.430199
    3 -2 0 3 0.000051 0.000052 4.109587
    3 -2 1 3 0.000005 0.000005 3.797003
    3 -2 2 3 0.000004 0.000004 3.165251
    3 -2 3 3 0.000099 0.000101 2.577152
    3 -2 4 3 0.000035 0.000034 2.124223
    3 -2 5 3 0.000153 0.000143 1.787517
    3 -2 6 3 0.000004 0.000004 1.534615
    3 -2 7 3 0.000213 0.000214 1.340413
    3 -2 8 3 0.000013 0.000012 1.187762
    3 -2 9 3 0.000200 0.000193 1.065167
    3 -2 10 3 0.000013 0.000014 0.964828
    3 -2 11 3 0.000198 0.000197 0.881342
    3 -2 12 3 0.000009 0.000010 0.810881
    3 -2 13 3 0.000151 0.000147 0.750670
    3 -2 14 3 0.000016 0.000015 0.698658
    3 -2 15 3 0.000121 0.000119 0.653299
    3 -2 16 3 0.000010 0.000010 0.613407
    3 -2 17 3 0.000075 0.000076 0.578060
    3 -2 18 3 0.000017 0.000017 0.546530
    3 -2 19 3 0.000056 0.000055 0.518235
    3 -2 20 3 0.000009 0.000009 0.492706
    3 -2 21 3 0.000030 0.000030 0.469557
    3 -2 22 3 0.000010 0.000010 0.448474
    3 -2 23 3 0.000019 0.000019 0.429192
    3 -1 0 3 0.000071 0.000072 4.109587
    3 -1 1 3 0.000003 0.000003 3.797003
    3 -1 2 3 0.000036 0.000038 3.165251
    3 -1 3 3 0.000074 0.000076 2.577152
    3 -1 4 3 0.000068 0.000066 2.124223
    3 -1 5 3 0.000116 0.000108 1.787517
    3 -1 6 3 0.000012 0.000012 1.534615
    3 -1 7 3 0.000161 0.000162 1.340413
    3 -1 8 3 0.000040 0.000038 1.187762
    3 -1 9 3 0.000152 0.000147 1.065167
    3 -1 10 3 0.000006 0.000006 0.964828
    3 -1 11 3 0.000153 0.000152 0.881342
    3 -1 12 3 0.000016 0.000016 0.810881
    3 -1 13 3 0.000115 0.000112 0.750670
    3 -1 14 3 0.000010 0.000009 0.698658
    3 -1 15 3 0.000093 0.000091 0.653299
    3 -1 16 3 0.000013 0.000014 0.613407
    3 -1 17 3 0.000059 0.000059 0.578060
    3 -1 18 3 0.000009 0.000009 0.546530
    3 -1 19 3 0.000044 0.000043 0.518235
    3 -1 20 3 0.000009 0.000009 0.492706
    3 -1 21 3 0.000024 0.000024 0.469557
    3 -1 22 3 0.000007 0.000007 0.448474
    3 -1 23 3 0.000016 0.000016 0.429192
    3 0 0 3 0.004016 0.004131 3.624315
    3 0 1 3 0.000004 0.000004 3.404455
    3 0 2 3 0.008528 0.008434 2.926910
    3 0 3 3 0.000000 0.000000 2.443527
    3 0 4 3 0.009720 0.009548 2.047509
    3 0 5 3 0.000007 0.000006 1.741079
    3 0 6 3 0.004167 0.004235 1.504929
    3 0 7 3 0.000003 0.000004 1.320494
    3 0 8 3 0.003035 0.003024 1.173837
    3 0 9 3 0.000004 0.000004 1.055090
    3 0 10 3 0.001818 0.001856 0.957319
    3 0 11 3 0.000003 0.000003 0.875608
    3 0 12 3 0.001026 0.001031 0.806408
    3 0 13 3 0.000001 0.000001 0.747117
    3 0 14 3 0.000391 0.000372 0.695791
    3 0 15 3 0.000001 0.000001 0.650953
    3 0 16 3 0.000208 0.000210 0.611464
    3 0 17 3 0.000000 0.000000 0.576433
    3 0 18 3 0.000099 0.000100 0.545154
    3 0 19 3 0.000000 0.000000 0.517062
    3 0 20 3 0.000034 0.000035 0.491697
    3 0 21 3 0.000001 0.000001 0.468684
    3 0 22 3 0.000005 0.000005 0.447713
    3 0 23 3 0.000001 0.000001 0.428525
    4 -3 0 3 0.000031 0.000030 3.015612
    4 -3 1 3 0.000017 0.000017 2.885382
    4 -3 2 3 0.000069 0.000071 2.577143
    4 -3 3 3 0.000088 0.000091 2.228748
    4 -3 4 3 0.000060 0.000059 1.916117
    4 -3 5 3 0.000098 0.000099 1.658121
    4 -3 6 3 0.000031 0.000033 1.450383
    4 -3 7 3 0.000163 0.000169 1.283184
    4 -3 8 3 0.000010 0.000010 1.147395
    4 -3 9 3 0.000135 0.000131 1.035764
    4 -3 10 3 0.000019 0.000019 0.942813
    4 -3 11 3 0.000149 0.000155 0.864467
    4 -3 12 3 0.000007 0.000007 0.797680
    4 -3 13 3 0.000109 0.000109 0.740161
    4 -3 14 3 0.000017 0.000017 0.690162
    4 -3 15 3 0.000097 0.000096 0.646336
    4 -3 16 3 0.000008 0.000008 0.607633
    4 -3 17 3 0.000055 0.000056 0.573220
    4 -3 18 3 0.000013 0.000013 0.542434
    4 -3 19 3 0.000047 0.000047 0.514739
    4 -3 20 3 0.000007 0.000007 0.489698
    4 -3 21 3 0.000023 0.000023 0.466952
    4 -3 22 3 0.000010 0.000010 0.446202
    4 -2 0 3 0.000030 0.000030 3.138749
    4 -2 1 3 0.000074 0.000071 2.992682
    4 -2 2 3 0.000450 0.000445 2.652735
    4 -2 3 3 0.000109 0.000112 2.277100
    4 -2 4 3 0.000052 0.000051 1.946583
    4 -2 5 3 0.000017 0.000017 1.677745
    4 -2 6 3 0.000204 0.000217 1.463462
    4 -2 7 3 0.000005 0.000006 1.292214
    4 -2 8 3 0.000030 0.000029 1.153838
    4 -2 9 3 0.000003 0.000003 1.040495
    4 -2 10 3 0.000034 0.000034 0.946378
    4 -2 11 3 0.000011 0.000011 0.867212
    4 -2 12 3 0.000001 0.000001 0.799836
    4 -2 13 3 0.000012 0.000012 0.741882
    4 -2 14 3 0.000006 0.000005 0.691556
    4 -2 15 3 0.000000 0.000000 0.647481
    4 -2 16 3 0.000000 0.000000 0.608584
    4 -2 17 3 0.000000 0.000000 0.574018
    4 -2 18 3 0.000001 0.000001 0.543110
    4 -2 19 3 0.000001 0.000001 0.515317
    4 -2 20 3 0.000000 0.000000 0.490196
    4 -2 21 3 0.000001 0.000001 0.467383
    4 -2 22 3 0.000000 0.000000 0.446579
    4 -1 0 3 0.000006 0.000005 3.015612
    4 -1 1 3 0.000020 0.000020 2.885382
    4 -1 2 3 0.000025 0.000026 2.577143
    4 -1 3 3 0.000069 0.000071 2.228748
    4 -1 4 3 0.000014 0.000014 1.916117
    4 -1 5 3 0.000069 0.000070 1.658121
    4 -1 6 3 0.000010 0.000011 1.450383
    4 -1 7 3 0.000126 0.000130 1.283184
    4 -1 8 3 0.000004 0.000004 1.147395
    4 -1 9 3 0.000095 0.000093 1.035764
    4 -1 10 3 0.000007 0.000007 0.942813
    4 -1 11 3 0.000111 0.000116 0.864467
    4 -1 12 3 0.000009 0.000010 0.797680
    4 -1 13 3 0.000076 0.000077 0.740161
    4 -1 14 3 0.000007 0.000007 0.690162
    4 -1 15 3 0.000073 0.000073 0.646336
    4 -1 16 3 0.000008 0.000008 0.607633
    4 -1 17 3 0.000040 0.000041 0.573220
    4 -1 18 3 0.000007 0.000007 0.542434
    4 -1 19 3 0.000035 0.000035 0.514739
    4 -1 20 3 0.000006 0.000006 0.489698
    4 -1 21 3 0.000016 0.000017 0.466952
    4 -1 22 3 0.000005 0.000005 0.446202
    4 0 0 3 0.000005 0.000005 2.718236
    4 0 1 3 0.000040 0.000041 2.621702
    4 0 2 3 0.000009 0.000009 2.384057
    4 0 3 3 0.000086 0.000084 2.100302
    4 0 4 3 0.000004 0.000004 1.832646
    4 0 5 3 0.000087 0.000084 1.603140
    4 0 6 3 0.000001 0.000001 1.413155
    4 0 7 3 0.000133 0.000138 1.257188
    4 0 8 3 0.000000 0.000000 1.128697
    4 0 9 3 0.000108 0.000103 1.021946
    4 0 10 3 0.000003 0.000003 0.932356
    4 0 11 3 0.000119 0.000119 0.856385
    4 0 12 3 0.000003 0.000003 0.791317
    4 0 13 3 0.000085 0.000085 0.735069
    4 0 14 3 0.000008 0.000008 0.686028
    4 0 15 3 0.000075 0.000075 0.642937
    4 0 16 3 0.000006 0.000006 0.604806
    4 0 17 3 0.000044 0.000045 0.570845
    4 0 18 3 0.000008 0.000008 0.540420
    4 0 19 3 0.000037 0.000037 0.513017
    4 0 20 3 0.000005 0.000005 0.488215
    4 0 21 3 0.000017 0.000017 0.465665
    4 0 22 3 0.000006 0.000006 0.445079
    5 -4 0 3 0.000060 0.000062 2.372671
    5 -4 1 3 0.000201 0.000209 2.307655
    5 -4 2 3 0.000201 0.000197 2.140613
    5 -4 3 3 0.000051 0.000047 1.928125
    5 -4 4 3 0.000101 0.000099 1.714891
    5 -4 5 3 0.000033 0.000032 1.522527
    5 -4 6 3 0.000102 0.000100 1.357010
    5 -4 7 3 0.000004 0.000004 1.217165
    5 -4 8 3 0.000039 0.000038 1.099465
    5 -4 9 3 0.000033 0.000034 1.000098
    5 -4 10 3 0.000031 0.000031 0.915676
    5 -4 11 3 0.000007 0.000007 0.843404
    5 -4 12 3 0.000007 0.000008 0.781042
    5 -4 13 3 0.000003 0.000003 0.726811
    5 -4 14 3 0.000004 0.000004 0.679301
    5 -4 15 3 0.000004 0.000004 0.637390
    5 -4 16 3 0.000001 0.000001 0.600181
    5 -4 17 3 0.000006 0.000006 0.566951
    5 -4 18 3 0.000002 0.000002 0.537113
    5 -4 19 3 0.000000 0.000000 0.510186
    5 -4 20 3 0.000000 0.000000 0.485773
    5 -4 21 3 0.000001 0.000001 0.463545
    5 -4 22 3 0.000000 0.000000 0.443227
    5 -3 0 3 0.000035 0.000036 2.494424
    5 -3 1 3 0.000015 0.000016 2.419200
    5 -3 2 3 0.000026 0.000027 2.228741
    5 -3 3 3 0.000053 0.000051 1.991777
    5 -3 4 3 0.000067 0.000064 1.759211
    5 -3 5 3 0.000075 0.000076 1.553288
    5 -3 6 3 0.000016 0.000017 1.378654
    5 -3 7 3 0.000104 0.000101 1.232710
    5 -3 8 3 0.000021 0.000021 1.110883
    5 -3 9 3 0.000131 0.000126 1.008668
    5 -3 10 3 0.000020 0.000021 0.922240
    5 -3 11 3 0.000108 0.000108 0.848525
    5 -3 12 3 0.000022 0.000022 0.785104
    5 -3 13 3 0.000100 0.000102 0.730081
    5 -3 14 3 0.000016 0.000016 0.681968
    5 -3 15 3 0.000082 0.000082 0.639592
    5 -3 16 3 0.000015 0.000015 0.602018
    5 -3 17 3 0.000063 0.000064 0.568499
    5 -3 18 3 0.000016 0.000016 0.538429
    5 -3 19 3 0.000040 0.000041 0.511313
    5 -3 20 3 0.000011 0.000011 0.486745
    5 -3 21 3 0.000028 0.000028 0.464389
    5 -3 22 3 0.000008 0.000008 0.443965
    5 -2 0 3 0.000031 0.000032 2.494424
    5 -2 1 3 0.000013 0.000013 2.419200
    5 -2 2 3 0.000004 0.000004 2.228741
    5 -2 3 3 0.000071 0.000069 1.991777
    5 -2 4 3 0.000047 0.000046 1.759211
    5 -2 5 3 0.000094 0.000095 1.553288
    5 -2 6 3 0.000003 0.000003 1.378654
    5 -2 7 3 0.000139 0.000136 1.232710
    5 -2 8 3 0.000017 0.000016 1.110883
    5 -2 9 3 0.000169 0.000162 1.008668
    5 -2 10 3 0.000010 0.000010 0.922240
    5 -2 11 3 0.000144 0.000144 0.848525
    5 -2 12 3 0.000019 0.000019 0.785104
    5 -2 13 3 0.000122 0.000124 0.730081
    5 -2 14 3 0.000015 0.000015 0.681968
    5 -2 15 3 0.000105 0.000104 0.639592
    5 -2 16 3 0.000018 0.000018 0.602018
    5 -2 17 3 0.000079 0.000080 0.568499
    5 -2 18 3 0.000016 0.000015 0.538429
    5 -2 19 3 0.000048 0.000048 0.511313
    5 -2 20 3 0.000014 0.000014 0.486745
    5 -2 21 3 0.000031 0.000031 0.464389
    5 -2 22 3 0.000011 0.000011 0.443965
    5 -1 0 3 0.000059 0.000061 2.372671
    5 -1 1 3 0.000196 0.000204 2.307655
    5 -1 2 3 0.000227 0.000222 2.140613
    5 -1 3 3 0.000092 0.000086 1.928125
    5 -1 4 3 0.000084 0.000083 1.714891
    5 -1 5 3 0.000009 0.000009 1.522527
    5 -1 6 3 0.000103 0.000101 1.357010
    5 -1 7 3 0.000005 0.000005 1.217165
    5 -1 8 3 0.000030 0.000029 1.099465
    5 -1 9 3 0.000060 0.000062 1.000098
    5 -1 10 3 0.000033 0.000033 0.915676
    5 -1 11 3 0.000011 0.000011 0.843404
    5 -1 12 3 0.000008 0.000008 0.781042
    5 -1 13 3 0.000003 0.000004 0.726811
    5 -1 14 3 0.000002 0.000002 0.679301
    5 -1 15 3 0.000008 0.000008 0.637390
    5 -1 16 3 0.000001 0.000001 0.600181
    5 -1 17 3 0.000010 0.000010 0.566951
    5 -1 18 3 0.000003 0.000003 0.537113
    5 -1 19 3 0.000001 0.000001 0.510186
    5 -1 20 3 0.000000 0.000000 0.485773
    5 -1 21 3 0.000001 0.000001 0.463545
    5 -1 22 3 0.000000 0.000000 0.443227
    5 0 0 3 0.000002 0.000002 2.174589
    5 0 1 3 0.000003 0.000003 2.124206
    5 0 2 3 0.000002 0.000002 1.991773
    5 0 3 3 0.000038 0.000036 1.817218
    5 0 4 3 0.000000 0.000000 1.635453
    5 0 5 3 0.000149 0.000157 1.466116
    5 0 6 3 0.000001 0.000001 1.316613
    5 0 7 3 0.000176 0.000169 1.187760
    5 0 8 3 0.000004 0.000004 1.077648
    5 0 9 3 0.000186 0.000189 0.983593
    5 0 10 3 0.000007 0.000007 0.902957
    5 0 11 3 0.000170 0.000175 0.833435
    5 0 12 3 0.000011 0.000011 0.773105
    5 0 13 3 0.000164 0.000162 0.720402
    5 0 14 3 0.000012 0.000012 0.674059
    5 0 15 3 0.000104 0.000103 0.633054
    5 0 16 3 0.000014 0.000014 0.596557
    5 0 17 3 0.000078 0.000078 0.563893
    5 0 18 3 0.000013 0.000012 0.534511
    5 0 19 3 0.000050 0.000051 0.507954
    5 0 20 3 0.000012 0.000012 0.483845
    5 0 21 3 0.000035 0.000035 0.461869
    5 0 22 3 0.000009 0.000009 0.441761
    6 -5 0 3 0.000074 0.000074 1.952838
    6 -5 1 3 0.000004 0.000004 1.916105
    6 -5 2 3 0.000096 0.000092 1.817215
    6 -5 3 3 0.000053 0.000053 1.681745
    6 -5 4 3 0.000070 0.000070 1.534607
    6 -5 5 3 0.000124 0.000128 1.392145
    6 -5 6 3 0.000051 0.000051 1.262258
    6 -5 7 3 0.000184 0.000177 1.147393
    6 -5 8 3 0.000036 0.000035 1.047228
    6 -5 9 3 0.000178 0.000180 0.960300
    6 -5 10 3 0.000022 0.000021 0.884836
    6 -5 11 3 0.000185 0.000184 0.819121
    6 -5 12 3 0.000015 0.000015 0.761639
    6 -5 13 3 0.000153 0.000155 0.711097
    6 -5 14 3 0.000016 0.000016 0.666419
    6 -5 15 3 0.000109 0.000111 0.626712
    6 -5 16 3 0.000014 0.000014 0.591241
    6 -5 17 3 0.000073 0.000074 0.559398
    6 -5 18 3 0.000013 0.000013 0.530677
    6 -5 19 3 0.000056 0.000056 0.504660
    6 -5 20 3 0.000013 0.000013 0.480996
    6 -5 21 3 0.000033 0.000033 0.459389
    6 -5 22 3 0.000011 0.000011 0.439589
    6 -4 0 3 0.000080 0.000079 2.054793
    6 -4 1 3 0.000009 0.000009 2.012129
    6 -4 2 3 0.000097 0.000099 1.898501
    6 -4 3 3 0.000017 0.000017 1.745551
    6 -4 4 3 0.000060 0.000059 1.582625
    6 -4 5 3 0.000029 0.000030 1.427696
    6 -4 6 3 0.000043 0.000044 1.288576
    6 -4 7 3 0.000055 0.000053 1.167053
    6 -4 8 3 0.000033 0.000032 1.062111
    6 -4 9 3 0.000072 0.000074 0.971737
    6 -4 10 3 0.000025 0.000024 0.893759
    6 -4 11 3 0.000062 0.000063 0.826185
    6 -4 12 3 0.000016 0.000016 0.767308
    6 -4 13 3 0.000061 0.000059 0.715704
    6 -4 14 3 0.000017 0.000017 0.670206
    6 -4 15 3 0.000044 0.000045 0.629859
    6 -4 16 3 0.000009 0.000009 0.593881
    6 -4 17 3 0.000034 0.000034 0.561632
    6 -4 18 3 0.000009 0.000009 0.532584
    6 -4 19 3 0.000024 0.000024 0.506299
    6 -4 20 3 0.000006 0.000006 0.482414
    6 -4 21 3 0.000017 0.000017 0.460624
    6 -4 22 3 0.000006 0.000006 0.440671
    6 -3 0 3 0.006659 0.006648 2.092499
    6 -3 1 3 0.000012 0.000011 2.047495
    6 -3 2 3 0.008989 0.008341 1.928121
    6 -3 3 3 0.000010 0.000010 1.768490
    6 -3 4 3 0.005970 0.005901 1.599662
    6 -3 5 3 0.000008 0.000008 1.440165
    6 -3 6 3 0.003761 0.003952 1.297722
    6 -3 7 3 0.000016 0.000016 1.173834
    6 -3 8 3 0.003039 0.002925 1.067215
    6 -3 9 3 0.000010 0.000010 0.975641
    6 -3 10 3 0.001402 0.001339 0.896794
    6 -3 11 3 0.000009 0.000009 0.828580
    6 -3 12 3 0.000876 0.000908 0.769225
    6 -3 13 3 0.000003 0.000003 0.717260
    6 -3 14 3 0.000468 0.000468 0.671483
    6 -3 15 3 0.000002 0.000002 0.630919
    6 -3 16 3 0.000222 0.000221 0.594769
    6 -3 17 3 0.000000 0.000000 0.562383
    6 -3 18 3 0.000050 0.000050 0.533224
    6 -3 19 3 0.000000 0.000000 0.506849
    6 -3 20 3 0.000024 0.000024 0.482890
    6 -3 21 3 0.000000 0.000000 0.461038
    6 -3 22 3 0.000004 0.000004 0.441033
    6 -2 0 3 0.000059 0.000059 2.054793
    6 -2 1 3 0.000014 0.000014 2.012129
    6 -2 2 3 0.000068 0.000070 1.898501
    6 -2 3 3 0.000036 0.000035 1.745551
    6 -2 4 3 0.000038 0.000038 1.582625
    6 -2 5 3 0.000065 0.000068 1.427696
    6 -2 6 3 0.000028 0.000029 1.288576
    6 -2 7 3 0.000112 0.000107 1.167053
    6 -2 8 3 0.000027 0.000026 1.062111
    6 -2 9 3 0.000151 0.000154 0.971737
    6 -2 10 3 0.000020 0.000019 0.893759
    6 -2 11 3 0.000124 0.000125 0.826185
    6 -2 12 3 0.000019 0.000019 0.767308
    6 -2 13 3 0.000108 0.000106 0.715704
    6 -2 14 3 0.000020 0.000020 0.670206
    6 -2 15 3 0.000086 0.000087 0.629859
    6 -2 16 3 0.000016 0.000016 0.593881
    6 -2 17 3 0.000068 0.000068 0.561632
    6 -2 18 3 0.000015 0.000015 0.532584
    6 -2 19 3 0.000040 0.000040 0.506299
    6 -2 20 3 0.000011 0.000011 0.482414
    6 -2 21 3 0.000026 0.000026 0.460624
    6 -2 22 3 0.000010 0.000010 0.440671
    6 -1 0 3 0.000031 0.000031 1.952838
    6 -1 1 3 0.000002 0.000002 1.916105
    6 -1 2 3 0.000037 0.000035 1.817215
    6 -1 3 3 0.000035 0.000036 1.681745
    6 -1 4 3 0.000039 0.000039 1.534607
    6 -1 5 3 0.000077 0.000080 1.392145
    6 -1 6 3 0.000031 0.000031 1.262258
    6 -1 7 3 0.000117 0.000113 1.147393
    6 -1 8 3 0.000030 0.000029 1.047228
    6 -1 9 3 0.000113 0.000114 0.960300
    6 -1 10 3 0.000018 0.000018 0.884836
    6 -1 11 3 0.000115 0.000115 0.819121
    6 -1 12 3 0.000019 0.000019 0.761639
    6 -1 13 3 0.000092 0.000093 0.711097
    6 -1 14 3 0.000015 0.000015 0.666419
    6 -1 15 3 0.000072 0.000074 0.626712
    6 -1 16 3 0.000014 0.000013 0.591241
    6 -1 17 3 0.000050 0.000051 0.559398
    6 -1 18 3 0.000008 0.000008 0.530677
    6 -1 19 3 0.000036 0.000036 0.504660
    6 -1 20 3 0.000008 0.000008 0.480996
    6 -1 21 3 0.000022 0.000022 0.459389
    6 -1 22 3 0.000005 0.000005 0.439589
    6 0 0 3 0.003122 0.002973 1.812157
    6 0 1 3 0.000001 0.000001 1.782690
    6 0 2 3 0.005769 0.005797 1.702228
    6 0 3 3 0.000001 0.000001 1.589371
    6 0 4 3 0.004185 0.004466 1.463455
    6 0 5 3 0.000004 0.000004 1.338374
    6 0 6 3 0.003842 0.003668 1.221764
    6 0 7 3 0.000004 0.000004 1.116724
    6 0 8 3 0.002354 0.002284 1.023755
    6 0 9 3 0.000004 0.000004 0.942103
    6 0 10 3 0.001325 0.001354 0.870540
    6 0 11 3 0.000003 0.000003 0.807741
    6 0 12 3 0.000699 0.000680 0.752464
    6 0 13 3 0.000002 0.000001 0.703613
    6 0 14 3 0.000377 0.000376 0.660247
    6 0 15 3 0.000001 0.000001 0.621571
    6 0 16 3 0.000163 0.000162 0.586919
    6 0 17 3 0.000000 0.000000 0.555732
    6 0 18 3 0.000072 0.000070 0.527545
    6 0 19 3 0.000000 0.000000 0.501964
    6 0 20 3 0.000024 0.000025 0.478660
    6 0 21 3 0.000001 0.000001 0.457352
    6 0 22 3 0.000007 0.000007 0.437804
    7 -6 0 3 0.000018 0.000018 1.658108
    7 -6 1 3 0.000003 0.000003 1.635446
    7 -6 2 3 0.000036 0.000035 1.572656
    7 -6 3 3 0.000064 0.000067 1.482371
    7 -6 4 3 0.000045 0.000048 1.378648
    7 -6 5 3 0.000080 0.000081 1.272588
    7 -6 6 3 0.000029 0.000028 1.171105
    7 -6 7 3 0.000160 0.000152 1.077646
    7 -6 8 3 0.000021 0.000021 0.993395
    7 -6 9 3 0.000097 0.000097 0.918283
    7 -6 10 3 0.000017 0.000017 0.851642
    7 -6 11 3 0.000135 0.000137 0.792576
    7 -6 12 3 0.000013 0.000013 0.740160
    7 -6 13 3 0.000106 0.000102 0.693522
    7 -6 14 3 0.000011 0.000011 0.651888
    7 -6 15 3 0.000086 0.000086 0.614581
    7 -6 16 3 0.000009 0.000009 0.581023
    7 -6 17 3 0.000049 0.000049 0.550720
    7 -6 18 3 0.000011 0.000011 0.523251
    7 -6 19 3 0.000044 0.000044 0.498261
    7 -6 20 3 0.000007 0.000007 0.475446
    7 -6 21 3 0.000022 0.000022 0.454546
    7 -6 22 3 0.000007 0.000007 0.435340
    7 -5 0 3 0.000052 0.000050 1.741064
    7 -5 1 3 0.000013 0.000013 1.714882
    7 -5 2 3 0.000062 0.000061 1.642898
    7 -5 3 3 0.000007 0.000007 1.540755
    7 -5 4 3 0.000035 0.000036 1.425238
    7 -5 5 3 0.000045 0.000046 1.308955
    7 -5 6 3 0.000040 0.000038 1.199261
    7 -5 7 3 0.000005 0.000005 1.099463
    7 -5 8 3 0.000032 0.000030 1.010406
    7 -5 9 3 0.000007 0.000007 0.931670
    7 -5 10 3 0.000012 0.000012 0.862288
    7 -5 11 3 0.000001 0.000001 0.801136
    7 -5 12 3 0.000009 0.000008 0.747116
    7 -5 13 3 0.000008 0.000007 0.699235
    7 -5 14 3 0.000012 0.000012 0.656625
    7 -5 15 3 0.000004 0.000004 0.618546
    7 -5 16 3 0.000004 0.000004 0.584370
    7 -5 17 3 0.000004 0.000004 0.553567
    7 -5 18 3 0.000001 0.000001 0.525692
    7 -5 19 3 0.000004 0.000004 0.500367
    7 -5 20 3 0.000001 0.000001 0.477274
    7 -5 21 3 0.000002 0.000002 0.456143
    7 -5 22 3 0.000001 0.000001 0.436743
    7 -4 0 3 0.000011 0.000010 1.787501
    7 -4 1 3 0.000007 0.000006 1.759202
    7 -4 2 3 0.000038 0.000038 1.681743
    7 -4 3 3 0.000014 0.000013 1.572658
    7 -4 4 3 0.000003 0.000003 1.450376
    7 -4 5 3 0.000007 0.000007 1.328348
    7 -4 6 3 0.000017 0.000017 1.214123
    7 -4 7 3 0.000037 0.000037 1.110881
    7 -4 8 3 0.000005 0.000004 1.019247
    7 -4 9 3 0.000067 0.000067 0.938587
    7 -4 10 3 0.000007 0.000007 0.867763
    7 -4 11 3 0.000049 0.000049 0.805521
    7 -4 12 3 0.000003 0.000003 0.750669
    7 -4 13 3 0.000037 0.000036 0.702145
    7 -4 14 3 0.000007 0.000007 0.659033
    7 -4 15 3 0.000033 0.000032 0.620558
    7 -4 16 3 0.000003 0.000003 0.586065
    7 -4 17 3 0.000024 0.000025 0.555008
    7 -4 18 3 0.000006 0.000006 0.526925
    7 -4 19 3 0.000015 0.000015 0.501430
    7 -4 20 3 0.000003 0.000003 0.478197
    7 -4 21 3 0.000010 0.000010 0.456948
    7 -4 22 3 0.000005 0.000005 0.437449
    7 -3 0 3 0.000010 0.000009 1.787501
    7 -3 1 3 0.000005 0.000005 1.759202
    7 -3 2 3 0.000030 0.000031 1.681743
    7 -3 3 3 0.000023 0.000023 1.572658
    7 -3 4 3 0.000002 0.000002 1.450376
    7 -3 5 3 0.000014 0.000015 1.328348
    7 -3 6 3 0.000019 0.000018 1.214123
    7 -3 7 3 0.000063 0.000063 1.110881
    7 -3 8 3 0.000005 0.000005 1.019247
    7 -3 9 3 0.000100 0.000099 0.938587
    7 -3 10 3 0.000013 0.000013 0.867763
    7 -3 11 3 0.000079 0.000078 0.805521
    7 -3 12 3 0.000005 0.000005 0.750669
    7 -3 13 3 0.000057 0.000056 0.702145
    7 -3 14 3 0.000013 0.000013 0.659033
    7 -3 15 3 0.000053 0.000052 0.620558
    7 -3 16 3 0.000006 0.000006 0.586065
    7 -3 17 3 0.000038 0.000039 0.555008
    7 -3 18 3 0.000011 0.000011 0.526925
    7 -3 19 3 0.000023 0.000023 0.501430
    7 -3 20 3 0.000005 0.000005 0.478197
    7 -3 21 3 0.000015 0.000015 0.456948
    7 -3 22 3 0.000007 0.000007 0.437449
    7 -2 0 3 0.000043 0.000042 1.741064
    7 -2 1 3 0.000013 0.000013 1.714882
    7 -2 2 3 0.000068 0.000068 1.642898
    7 -2 3 3 0.000005 0.000005 1.540755
    7 -2 4 3 0.000021 0.000021 1.425238
    7 -2 5 3 0.000061 0.000062 1.308955
    7 -2 6 3 0.000044 0.000042 1.199261
    7 -2 7 3 0.000007 0.000007 1.099463
    7 -2 8 3 0.000023 0.000023 1.010406
    7 -2 9 3 0.000014 0.000014 0.931670
    7 -2 10 3 0.000013 0.000013 0.862288
    7 -2 11 3 0.000005 0.000005 0.801136
    7 -2 12 3 0.000006 0.000006 0.747116
    7 -2 13 3 0.000012 0.000011 0.699235
    7 -2 14 3 0.000013 0.000013 0.656625
    7 -2 15 3 0.000006 0.000006 0.618546
    7 -2 16 3 0.000003 0.000003 0.584370
    7 -2 17 3 0.000006 0.000006 0.553567
    7 -2 18 3 0.000002 0.000002 0.525692
    7 -2 19 3 0.000004 0.000004 0.500367
    7 -2 20 3 0.000000 0.000000 0.477274
    7 -2 21 3 0.000002 0.000002 0.456143
    7 -2 22 3 0.000001 0.000001 0.436743
    7 -1 0 3 0.000026 0.000026 1.658108
    7 -1 1 3 0.000004 0.000004 1.635446
    7 -1 2 3 0.000081 0.000081 1.572656
    7 -1 3 3 0.000039 0.000040 1.482371
    7 -1 4 3 0.000061 0.000065 1.378648
    7 -1 5 3 0.000040 0.000041 1.272588
    7 -1 6 3 0.000047 0.000045 1.171105
    7 -1 7 3 0.000082 0.000078 1.077646
    7 -1 8 3 0.000026 0.000026 0.993395
    7 -1 9 3 0.000042 0.000042 0.918283
    7 -1 10 3 0.000018 0.000018 0.851642
    7 -1 11 3 0.000068 0.000069 0.792576
    7 -1 12 3 0.000010 0.000010 0.740160
    7 -1 13 3 0.000047 0.000045 0.693522
    7 -1 14 3 0.000005 0.000004 0.651888
    7 -1 15 3 0.000044 0.000044 0.614581
    7 -1 16 3 0.000005 0.000005 0.581023
    7 -1 17 3 0.000024 0.000024 0.550720
    7 -1 18 3 0.000005 0.000004 0.523251
    7 -1 19 3 0.000022 0.000022 0.498261
    7 -1 20 3 0.000004 0.000004 0.475446
    7 -1 21 3 0.000010 0.000010 0.454546
    7 -1 22 3 0.000003 0.000003 0.435340
    7 0 0 3 0.000004 0.000004 1.553278
    7 0 1 3 0.000019 0.000019 1.534601
    7 0 2 3 0.000004 0.000004 1.482369
    7 0 3 3 0.000053 0.000057 1.406039
    7 0 4 3 0.000005 0.000005 1.316608
    7 0 5 3 0.000028 0.000027 1.223307
    7 0 6 3 0.000002 0.000002 1.132359
    7 0 7 3 0.000102 0.000101 1.047226
    7 0 8 3 0.000002 0.000002 0.969415
    7 0 9 3 0.000025 0.000024 0.899242
    7 0 10 3 0.000001 0.000001 0.836387
    7 0 11 3 0.000081 0.000083 0.780236
    7 0 12 3 0.000002 0.000002 0.730080
    7 0 13 3 0.000040 0.000041 0.685209
    7 0 14 3 0.000004 0.000004 0.644969
    7 0 15 3 0.000050 0.000050 0.608774
    7 0 16 3 0.000003 0.000003 0.576109
    7 0 17 3 0.000018 0.000018 0.546529
    7 0 18 3 0.000005 0.000005 0.519653
    7 0 19 3 0.000027 0.000027 0.495151
    7 0 20 3 0.000003 0.000003 0.472741
    7 0 21 3 0.000009 0.000009 0.452181
    7 0 22 3 0.000004 0.000004 0.433262
    8 -7 0 3 0.000056 0.000058 1.440157
    8 -7 1 3 0.000021 0.000021 1.425233
    8 -7 2 3 0.000230 0.000247 1.383099
    8 -7 3 3 0.000052 0.000056 1.320484
    8 -7 4 3 0.000156 0.000154 1.245578
    8 -7 5 3 0.000022 0.000021 1.165706
    8 -7 6 3 0.000150 0.000148 1.086214
    8 -7 7 3 0.000014 0.000013 1.010405
    8 -7 8 3 0.000047 0.000047 0.939987
    8 -7 9 3 0.000035 0.000036 0.875605
    8 -7 10 3 0.000061 0.000061 0.817267
    8 -7 11 3 0.000020 0.000020 0.764645
    8 -7 12 3 0.000014 0.000014 0.717259
    8 -7 13 3 0.000017 0.000017 0.674577
    8 -7 14 3 0.000007 0.000007 0.636079
    8 -7 15 3 0.000010 0.000010 0.601281
    8 -7 16 3 0.000001 0.000001 0.569746
    8 -7 17 3 0.000008 0.000008 0.541088
    8 -7 18 3 0.000005 0.000005 0.514969
    8 -7 19 3 0.000004 0.000004 0.491094
    8 -7 20 3 0.000001 0.000001 0.469207
    8 -7 21 3 0.000003 0.000003 0.449085
    8 -7 22 3 0.000000 0.000000 0.430536
    8 -6 0 3 0.000038 0.000038 1.507806
    8 -6 1 3 0.000002 0.000002 1.490704
    8 -6 2 3 0.000029 0.000030 1.442691
    8 -6 3 3 0.000026 0.000028 1.372044
    8 -6 4 3 0.000070 0.000072 1.288571
    8 -6 5 3 0.000073 0.000068 1.200721
    8 -6 6 3 0.000032 0.000032 1.114374
    8 -6 7 3 0.000114 0.000110 1.032951
    8 -6 8 3 0.000042 0.000043 0.958059
    8 -6 9 3 0.000121 0.000115 0.890156
    8 -6 10 3 0.000022 0.000022 0.829061
    8 -6 11 3 0.000118 0.000123 0.774279
    8 -6 12 3 0.000022 0.000023 0.725192
    8 -6 13 3 0.000101 0.000100 0.681163
    8 -6 14 3 0.000011 0.000011 0.641592
    8 -6 15 3 0.000074 0.000074 0.605931
    8 -6 16 3 0.000014 0.000015 0.573698
    8 -6 17 3 0.000051 0.000052 0.544470
    8 -6 18 3 0.000011 0.000011 0.517882
    8 -6 19 3 0.000039 0.000038 0.493618
    8 -6 20 3 0.000010 0.000010 0.471407
    8 -6 21 3 0.000025 0.000025 0.451013
    8 -6 22 3 0.000006 0.000006 0.432233
    8 -5 0 3 0.000032 0.000032 1.553278
    8 -5 1 3 0.000010 0.000010 1.534601
    8 -5 2 3 0.000023 0.000024 1.482369
    8 -5 3 3 0.000052 0.000056 1.406039
    8 -5 4 3 0.000028 0.000030 1.316608
    8 -5 5 3 0.000084 0.000083 1.223307
    8 -5 6 3 0.000013 0.000013 1.132359
    8 -5 7 3 0.000177 0.000174 1.047226
    8 -5 8 3 0.000016 0.000016 0.969415
    8 -5 9 3 0.000178 0.000172 0.899242
    8 -5 10 3 0.000007 0.000007 0.836387
    8 -5 11 3 0.000181 0.000184 0.780236
    8 -5 12 3 0.000013 0.000013 0.730080
    8 -5 13 3 0.000134 0.000137 0.685209
    8 -5 14 3 0.000008 0.000008 0.644969
    8 -5 15 3 0.000111 0.000111 0.608774
    8 -5 16 3 0.000013 0.000013 0.576109
    8 -5 17 3 0.000071 0.000071 0.546529
    8 -5 18 3 0.000013 0.000012 0.519653
    8 -5 19 3 0.000053 0.000053 0.495151
    8 -5 20 3 0.000013 0.000013 0.472741
    8 -5 21 3 0.000032 0.000032 0.452181
    8 -5 22 3 0.000009 0.000009 0.433262
    8 -4 0 3 0.000058 0.000058 1.569374
    8 -4 1 3 0.000046 0.000047 1.550118
    8 -4 2 3 0.000070 0.000071 1.496341
    8 -4 3 3 0.000001 0.000001 1.417945
    8 -4 4 3 0.000004 0.000004 1.326368
    8 -4 5 3 0.000137 0.000134 1.231124
    8 -4 6 3 0.000060 0.000059 1.138550
    8 -4 7 3 0.000024 0.000024 1.052117
    8 -4 8 3 0.000022 0.000023 0.973291
    8 -4 9 3 0.000006 0.000006 0.902334
    8 -4 10 3 0.000012 0.000012 0.838873
    8 -4 11 3 0.000009 0.000009 0.782253
    8 -4 12 3 0.000004 0.000004 0.731731
    8 -4 13 3 0.000030 0.000030 0.686574
    8 -4 14 3 0.000024 0.000024 0.646107
    8 -4 15 3 0.000006 0.000006 0.609730
    8 -4 16 3 0.000004 0.000004 0.576919
    8 -4 17 3 0.000003 0.000003 0.547221
    8 -4 18 3 0.000002 0.000002 0.520248
    8 -4 19 3 0.000010 0.000010 0.495666
    8 -4 20 3 0.000001 0.000001 0.473189
    8 -4 21 3 0.000005 0.000005 0.452573
    8 -4 22 3 0.000002 0.000002 0.433606
    8 -3 0 3 0.000010 0.000010 1.553278
    8 -3 1 3 0.000012 0.000012 1.534601
    8 -3 2 3 0.000005 0.000005 1.482369
    8 -3 3 3 0.000042 0.000045 1.406039
    8 -3 4 3 0.000004 0.000005 1.316608
    8 -3 5 3 0.000074 0.000074 1.223307
    8 -3 6 3 0.000009 0.000009 1.132359
    8 -3 7 3 0.000141 0.000139 1.047226
    8 -3 8 3 0.000013 0.000013 0.969415
    8 -3 9 3 0.000161 0.000156 0.899242
    8 -3 10 3 0.000008 0.000009 0.836387
    8 -3 11 3 0.000147 0.000149 0.780236
    8 -3 12 3 0.000012 0.000012 0.730080
    8 -3 13 3 0.000111 0.000113 0.685209
    8 -3 14 3 0.000017 0.000017 0.644969
    8 -3 15 3 0.000093 0.000094 0.608774
    8 -3 16 3 0.000014 0.000014 0.576109
    8 -3 17 3 0.000067 0.000067 0.546529
    8 -3 18 3 0.000010 0.000010 0.519653
    8 -3 19 3 0.000043 0.000043 0.495151
    8 -3 20 3 0.000010 0.000010 0.472741
    8 -3 21 3 0.000028 0.000028 0.452181
    8 -3 22 3 0.000008 0.000008 0.433262
    8 -2 0 3 0.000029 0.000029 1.507806
    8 -2 1 3 0.000003 0.000003 1.490704
    8 -2 2 3 0.000031 0.000032 1.442691
    8 -2 3 3 0.000051 0.000054 1.372044
    8 -2 4 3 0.000056 0.000058 1.288571
    8 -2 5 3 0.000116 0.000109 1.200721
    8 -2 6 3 0.000024 0.000024 1.114374
    8 -2 7 3 0.000177 0.000170 1.032951
    8 -2 8 3 0.000027 0.000027 0.958059
    8 -2 9 3 0.000189 0.000180 0.890156
    8 -2 10 3 0.000009 0.000009 0.829061
    8 -2 11 3 0.000172 0.000178 0.774279
    8 -2 12 3 0.000011 0.000012 0.725192
    8 -2 13 3 0.000148 0.000147 0.681163
    8 -2 14 3 0.000013 0.000013 0.641592
    8 -2 15 3 0.000111 0.000111 0.605931
    8 -2 16 3 0.000014 0.000014 0.573698
    8 -2 17 3 0.000080 0.000081 0.544470
    8 -2 18 3 0.000011 0.000010 0.517882
    8 -2 19 3 0.000052 0.000052 0.493618
    8 -2 20 3 0.000012 0.000012 0.471407
    8 -2 21 3 0.000034 0.000033 0.451013
    8 -2 22 3 0.000010 0.000010 0.432233
    8 -1 0 3 0.000049 0.000051 1.440157
    8 -1 1 3 0.000028 0.000029 1.425233
    8 -1 2 3 0.000249 0.000267 1.383099
    8 -1 3 3 0.000026 0.000028 1.320484
    8 -1 4 3 0.000142 0.000140 1.245578
    8 -1 5 3 0.000025 0.000024 1.165706
    8 -1 6 3 0.000162 0.000159 1.086214
    8 -1 7 3 0.000008 0.000007 1.010405
    8 -1 8 3 0.000052 0.000053 0.939987
    8 -1 9 3 0.000020 0.000020 0.875605
    8 -1 10 3 0.000061 0.000061 0.817267
    8 -1 11 3 0.000014 0.000014 0.764645
    8 -1 12 3 0.000014 0.000013 0.717259
    8 -1 13 3 0.000018 0.000018 0.674577
    8 -1 14 3 0.000010 0.000010 0.636079
    8 -1 15 3 0.000007 0.000007 0.601281
    8 -1 16 3 0.000002 0.000002 0.569746
    8 -1 17 3 0.000006 0.000005 0.541088
    8 -1 18 3 0.000004 0.000004 0.514969
    8 -1 19 3 0.000002 0.000002 0.491094
    8 -1 20 3 0.000001 0.000001 0.469207
    8 -1 21 3 0.000003 0.000003 0.449085
    8 -1 22 3 0.000001 0.000001 0.430536
    8 0 0 3 0.000001 0.000001 1.359118
    8 0 1 3 0.000029 0.000031 1.346553
    8 0 2 3 0.000001 0.000001 1.310851
    8 0 3 3 0.000051 0.000053 1.257179
    8 0 4 3 0.000001 0.000001 1.192028
    8 0 5 3 0.000093 0.000094 1.121463
    8 0 6 3 0.000004 0.000004 1.050151
    8 0 7 3 0.000079 0.000082 0.981184
    8 0 8 3 0.000006 0.000006 0.916323
    8 0 9 3 0.000143 0.000143 0.856382
    8 0 10 3 0.000008 0.000008 0.801570
    8 0 11 3 0.000098 0.000096 0.751744
    8 0 12 3 0.000011 0.000011 0.706578
    8 0 13 3 0.000102 0.000103 0.665668
    8 0 14 3 0.000012 0.000012 0.628594
    8 0 15 3 0.000082 0.000082 0.594946
    8 0 16 3 0.000014 0.000014 0.564348
    8 0 17 3 0.000075 0.000074 0.536458
    8 0 18 3 0.000012 0.000012 0.510973
    8 0 19 3 0.000039 0.000039 0.487625
    8 0 20 3 0.000012 0.000012 0.466178
    8 0 21 3 0.000029 0.000029 0.446427
    8 0 22 3 0.000009 0.000009 0.428192
    9 -8 0 3 0.000057 0.000058 1.272582
    9 -8 1 3 0.000013 0.000013 1.262250
    9 -8 2 3 0.000095 0.000092 1.232701
    9 -8 3 3 0.000039 0.000037 1.187752
    9 -8 4 3 0.000068 0.000068 1.132355
    9 -8 5 3 0.000083 0.000081 1.071346
    9 -8 6 3 0.000042 0.000040 1.008663
    9 -8 7 3 0.000099 0.000099 0.947091
    9 -8 8 3 0.000029 0.000028 0.888370
    9 -8 9 3 0.000138 0.000142 0.833432
    9 -8 10 3 0.000024 0.000024 0.782657
    9 -8 11 3 0.000117 0.000115 0.736077
    9 -8 12 3 0.000027 0.000026 0.693521
    9 -8 13 3 0.000109 0.000107 0.654717
    9 -8 14 3 0.000013 0.000013 0.619348
    9 -8 15 3 0.000090 0.000089 0.587089
    9 -8 16 3 0.000017 0.000017 0.557629
    9 -8 17 3 0.000073 0.000073 0.530677
    9 -8 18 3 0.000014 0.000015 0.505969
    9 -8 19 3 0.000041 0.000042 0.483270
    9 -8 20 3 0.000013 0.000013 0.462369
    9 -8 21 3 0.000028 0.000028 0.443079
    9 -7 0 3 0.000041 0.000042 1.328342
    9 -7 1 3 0.000003 0.000003 1.316604
    9 -7 2 3 0.000091 0.000094 1.283173
    9 -7 3 3 0.000027 0.000026 1.232702
    9 -7 4 3 0.000038 0.000037 1.171102
    9 -7 5 3 0.000017 0.000017 1.103984
    9 -7 6 3 0.000080 0.000078 1.035758
    9 -7 7 3 0.000049 0.000050 0.969414
    9 -7 8 3 0.000037 0.000037 0.906714
    9 -7 9 3 0.000044 0.000044 0.848523
    9 -7 10 3 0.000024 0.000025 0.795114
    9 -7 11 3 0.000053 0.000051 0.746411
    9 -7 12 3 0.000010 0.000010 0.702144
    9 -7 13 3 0.000032 0.000032 0.661957
    9 -7 14 3 0.000015 0.000015 0.625466
    9 -7 15 3 0.000036 0.000036 0.592292
    9 -7 16 3 0.000006 0.000006 0.562081
    9 -7 17 3 0.000023 0.000023 0.534510
    9 -7 18 3 0.000004 0.000004 0.509289
    9 -7 19 3 0.000017 0.000017 0.486160
    9 -7 20 3 0.000003 0.000003 0.464898
    9 -7 21 3 0.000009 0.000009 0.445303
    9 -6 0 3 0.001768 0.001891 1.369862
    9 -6 1 3 0.000005 0.000005 1.357000
    9 -6 2 3 0.003825 0.004096 1.320482
    9 -6 3 3 0.000001 0.000001 1.265668
    9 -6 4 3 0.003643 0.003450 1.199257
    9 -6 5 3 0.000004 0.000004 1.127476
    9 -6 6 3 0.002553 0.002572 1.055084
    9 -6 7 3 0.000007 0.000007 0.985203
    9 -6 8 3 0.001609 0.001623 0.919594
    9 -6 9 3 0.000002 0.000002 0.859051
    9 -6 10 3 0.001089 0.001092 0.803757
    9 -6 11 3 0.000005 0.000005 0.753547
    9 -6 12 3 0.000561 0.000564 0.708074
    9 -6 13 3 0.000001 0.000002 0.666919
    9 -6 14 3 0.000273 0.000277 0.629647
    9 -6 15 3 0.000001 0.000001 0.595839
    9 -6 16 3 0.000127 0.000129 0.565110
    9 -6 17 3 0.000000 0.000000 0.537113
    9 -6 18 3 0.000062 0.000063 0.511538
    9 -6 19 3 0.000000 0.000000 0.488116
    9 -6 20 3 0.000020 0.000020 0.466607
    9 -6 21 3 0.000000 0.000000 0.446804
    9 -6 22 3 0.000005 0.000004 0.428525
    9 -5 0 3 0.000015 0.000016 1.392138
    9 -5 1 3 0.000011 0.000012 1.378644
    9 -5 2 3 0.000084 0.000084 1.340400
    9 -5 3 3 0.000045 0.000047 1.283174
    9 -5 4 3 0.000104 0.000102 1.214119
    9 -5 5 3 0.000109 0.000106 1.139798
    9 -5 6 3 0.000057 0.000055 1.065161
    9 -5 7 3 0.000148 0.000149 0.993393
    9 -5 8 3 0.000029 0.000030 0.926244
    9 -5 9 3 0.000149 0.000155 0.864464
    9 -5 10 3 0.000031 0.000031 0.808186
    9 -5 11 3 0.000153 0.000156 0.757192
    9 -5 12 3 0.000018 0.000019 0.711096
    9 -5 13 3 0.000132 0.000132 0.669443
    9 -5 14 3 0.000014 0.000014 0.631769
    9 -5 15 3 0.000100 0.000102 0.597637
    9 -5 16 3 0.000013 0.000013 0.566643
    9 -5 17 3 0.000071 0.000070 0.538428
    9 -5 18 3 0.000012 0.000012 0.512674
    9 -5 19 3 0.000049 0.000050 0.489103
    9 -5 20 3 0.000011 0.000011 0.467469
    9 -5 21 3 0.000030 0.000030 0.447561
    9 -5 22 3 0.000009 0.000009 0.429192
    9 -4 0 3 0.000035 0.000036 1.392138
    9 -4 1 3 0.000009 0.000010 1.378644
    9 -4 2 3 0.000121 0.000121 1.340400
    9 -4 3 3 0.000019 0.000020 1.283174
    9 -4 4 3 0.000128 0.000126 1.214119
    9 -4 5 3 0.000048 0.000046 1.139798
    9 -4 6 3 0.000081 0.000078 1.065161
    9 -4 7 3 0.000065 0.000065 0.993393
    9 -4 8 3 0.000045 0.000047 0.926244
    9 -4 9 3 0.000065 0.000067 0.864464
    9 -4 10 3 0.000044 0.000044 0.808186
    9 -4 11 3 0.000069 0.000071 0.757192
    9 -4 12 3 0.000024 0.000025 0.711096
    9 -4 13 3 0.000058 0.000058 0.669443
    9 -4 14 3 0.000009 0.000009 0.631769
    9 -4 15 3 0.000045 0.000046 0.597637
    9 -4 16 3 0.000010 0.000010 0.566643
    9 -4 17 3 0.000032 0.000032 0.538428
    9 -4 18 3 0.000009 0.000009 0.512674
    9 -4 19 3 0.000023 0.000023 0.489103
    9 -4 20 3 0.000006 0.000006 0.467469
    9 -4 21 3 0.000014 0.000014 0.447561
    9 -4 22 3 0.000003 0.000003 0.429192
    9 -3 0 3 0.001773 0.001897 1.369862
    9 -3 1 3 0.000012 0.000012 1.357000
    9 -3 2 3 0.003785 0.004053 1.320482
    9 -3 3 3 0.000001 0.000001 1.265668
    9 -3 4 3 0.003697 0.003501 1.199257
    9 -3 5 3 0.000007 0.000007 1.127476
    9 -3 6 3 0.002534 0.002553 1.055084
    9 -3 7 3 0.000001 0.000001 0.985203
    9 -3 8 3 0.001625 0.001639 0.919594
    9 -3 9 3 0.000011 0.000011 0.859051
    9 -3 10 3 0.001082 0.001085 0.803757
    9 -3 11 3 0.000001 0.000001 0.753547
    9 -3 12 3 0.000564 0.000567 0.708074
    9 -3 13 3 0.000002 0.000002 0.666919
    9 -3 14 3 0.000271 0.000274 0.629647
    9 -3 15 3 0.000000 0.000001 0.595839
    9 -3 16 3 0.000127 0.000128 0.565110
    9 -3 17 3 0.000000 0.000000 0.537113
    9 -3 18 3 0.000062 0.000063 0.511538
    9 -3 19 3 0.000000 0.000000 0.488116
    9 -3 20 3 0.000020 0.000020 0.466607
    9 -3 21 3 0.000000 0.000000 0.446804
    9 -3 22 3 0.000005 0.000005 0.428525
    9 -2 0 3 0.000066 0.000067 1.328342
    9 -2 1 3 0.000004 0.000005 1.316604
    9 -2 2 3 0.000116 0.000120 1.283173
    9 -2 3 3 0.000049 0.000048 1.232702
    9 -2 4 3 0.000063 0.000061 1.171102
    9 -2 5 3 0.000066 0.000067 1.103984
    9 -2 6 3 0.000084 0.000082 1.035758
    9 -2 7 3 0.000119 0.000121 0.969414
    9 -2 8 3 0.000052 0.000052 0.906714
    9 -2 9 3 0.000115 0.000115 0.848523
    9 -2 10 3 0.000028 0.000029 0.795114
    9 -2 11 3 0.000133 0.000129 0.746411
    9 -2 12 3 0.000019 0.000018 0.702144
    9 -2 13 3 0.000098 0.000098 0.661957
    9 -2 14 3 0.000017 0.000017 0.625466
    9 -2 15 3 0.000086 0.000086 0.592292
    9 -2 16 3 0.000013 0.000013 0.562081
    9 -2 17 3 0.000056 0.000056 0.534510
    9 -2 18 3 0.000011 0.000011 0.509289
    9 -2 19 3 0.000042 0.000042 0.486160
    9 -2 20 3 0.000010 0.000010 0.464898
    9 -2 21 3 0.000024 0.000024 0.445303
    9 -1 0 3 0.000069 0.000070 1.272582
    9 -1 1 3 0.000010 0.000010 1.262250
    9 -1 2 3 0.000116 0.000113 1.232701
    9 -1 3 3 0.000021 0.000020 1.187752
    9 -1 4 3 0.000082 0.000082 1.132355
    9 -1 5 3 0.000041 0.000040 1.071346
    9 -1 6 3 0.000064 0.000062 1.008663
    9 -1 7 3 0.000041 0.000041 0.947091
    9 -1 8 3 0.000052 0.000050 0.888370
    9 -1 9 3 0.000067 0.000068 0.833432
    9 -1 10 3 0.000033 0.000034 0.782657
    9 -1 11 3 0.000051 0.000050 0.736077
    9 -1 12 3 0.000028 0.000027 0.693521
    9 -1 13 3 0.000055 0.000054 0.654717
    9 -1 14 3 0.000023 0.000023 0.619348
    9 -1 15 3 0.000044 0.000044 0.587089
    9 -1 16 3 0.000015 0.000015 0.557629
    9 -1 17 3 0.000040 0.000039 0.530677
    9 -1 18 3 0.000008 0.000008 0.505969
    9 -1 19 3 0.000023 0.000023 0.483270
    9 -1 20 3 0.000007 0.000007 0.462369
    9 -1 21 3 0.000018 0.000018 0.443079
    9 0 0 3 0.002165 0.002092 1.208105
    9 0 1 3 0.000001 0.000001 1.199254
    9 0 2 3 0.004127 0.004112 1.173826
    9 0 3 3 0.000005 0.000005 1.134818
    9 0 4 3 0.003337 0.003276 1.086211
    9 0 5 3 0.000005 0.000005 1.032017
    9 0 6 3 0.002047 0.002123 0.975637
    9 0 7 3 0.000009 0.000009 0.919593
    9 0 8 3 0.001341 0.001388 0.865558
    9 0 9 3 0.000007 0.000007 0.814509
    9 0 10 3 0.000922 0.000961 0.766923
    9 0 11 3 0.000006 0.000006 0.722943
    9 0 12 3 0.000568 0.000569 0.682503
    9 0 13 3 0.000003 0.000003 0.645423
    9 0 14 3 0.000264 0.000267 0.611463
    9 0 15 3 0.000002 0.000002 0.580360
    9 0 16 3 0.000123 0.000125 0.551853
    9 0 17 3 0.000001 0.000001 0.525691
    9 0 18 3 0.000048 0.000048 0.501643
    9 0 19 3 0.000000 0.000000 0.479496
    9 0 20 3 0.000014 0.000013 0.459060
    9 0 21 3 0.000000 0.000000 0.440165
    10 -9 0 3 0.000039 0.000038 1.139794
    10 -9 1 3 0.000002 0.000002 1.132353
    10 -9 2 3 0.000082 0.000081 1.110874
    10 -9 3 3 0.000019 0.000018 1.077640
    10 -9 4 3 0.000070 0.000069 1.035755
    10 -9 5 3 0.000026 0.000026 0.988452
    10 -9 6 3 0.000035 0.000034 0.938583
    10 -9 7 3 0.000067 0.000064 0.888369
    10 -9 8 3 0.000024 0.000024 0.839370
    10 -9 9 3 0.000076 0.000078 0.792574
    10 -9 10 3 0.000030 0.000029 0.748529
    10 -9 11 3 0.000080 0.000079 0.707474
    10 -9 12 3 0.000021 0.000021 0.669442
    10 -9 13 3 0.000059 0.000058 0.634344
    10 -9 14 3 0.000016 0.000015 0.602017
    10 -9 15 3 0.000054 0.000054 0.572265
    10 -9 16 3 0.000011 0.000011 0.544879
    10 -9 17 3 0.000038 0.000038 0.519653
    10 -9 18 3 0.000011 0.000011 0.496388
    10 -9 19 3 0.000027 0.000027 0.474901
    10 -9 20 3 0.000007 0.000007 0.455023
    10 -9 21 3 0.000016 0.000016 0.436602
    10 -8 0 3 0.000065 0.000060 1.186335
    10 -8 1 3 0.000003 0.000003 1.177952
    10 -8 2 3 0.000114 0.000110 1.153828
    10 -8 3 3 0.000018 0.000018 1.116718
    10 -8 4 3 0.000097 0.000096 1.070307
    10 -8 5 3 0.000005 0.000004 1.018348
    10 -8 6 3 0.000074 0.000075 0.964063
    10 -8 7 3 0.000017 0.000017 0.909882
    10 -8 8 3 0.000049 0.000049 0.857445
    10 -8 9 3 0.000014 0.000014 0.807738
    10 -8 10 3 0.000029 0.000029 0.761263
    10 -8 11 3 0.000017 0.000017 0.718196
    10 -8 12 3 0.000022 0.000022 0.678505
    10 -8 13 3 0.000009 0.000009 0.642038
    10 -8 14 3 0.000008 0.000008 0.608582
    10 -8 15 3 0.000011 0.000012 0.577895
    10 -8 16 3 0.000006 0.000006 0.549733
    10 -8 17 3 0.000007 0.000007 0.523858
    10 -8 18 3 0.000004 0.000004 0.500049
    10 -8 19 3 0.000005 0.000005 0.478104
    10 -8 20 3 0.000002 0.000002 0.457838
    10 -8 21 3 0.000003 0.000003 0.439087
    10 -7 0 3 0.000010 0.000010 1.223302
    10 -7 1 3 0.000011 0.000011 1.214116
    10 -7 2 3 0.000015 0.000014 1.187751
    10 -7 3 3 0.000031 0.000030 1.147386
    10 -7 4 3 0.000023 0.000022 1.097217
    10 -7 5 3 0.000019 0.000019 1.041442
    10 -7 6 3 0.000007 0.000007 0.983588
    10 -7 7 3 0.000041 0.000043 0.926242
    10 -7 8 3 0.000005 0.000005 0.871096
    10 -7 9 3 0.000029 0.000028 0.819119
    10 -7 10 3 0.000002 0.000002 0.770768
    10 -7 11 3 0.000037 0.000038 0.726160
    10 -7 12 3 0.000001 0.000001 0.685208
    10 -7 13 3 0.000021 0.000021 0.647709
    10 -7 14 3 0.000001 0.000001 0.613406
    10 -7 15 3 0.000028 0.000028 0.582020
    10 -7 16 3 0.000001 0.000001 0.553280
    10 -7 17 3 0.000016 0.000016 0.526924
    10 -7 18 3 0.000002 0.000001 0.502714
    10 -7 19 3 0.000013 0.000013 0.480432
    10 -7 20 3 0.000001 0.000001 0.459881
    10 -7 21 3 0.000005 0.000005 0.440888
    10 -6 0 3 0.000035 0.000035 1.247212
    10 -6 1 3 0.000007 0.000007 1.237481
    10 -6 2 3 0.000044 0.000043 1.209600
    10 -6 3 3 0.000047 0.000045 1.167046
    10 -6 4 3 0.000051 0.000051 1.114371
    10 -6 5 3 0.000036 0.000036 1.056077
    10 -6 6 3 0.000034 0.000034 0.995889
    10 -6 7 3 0.000090 0.000090 0.936493
    10 -6 8 3 0.000031 0.000031 0.879605
    10 -6 9 3 0.000050 0.000051 0.826182
    10 -6 10 3 0.000014 0.000014 0.776644
    10 -6 11 3 0.000087 0.000087 0.731068
    10 -6 12 3 0.000011 0.000011 0.689327
    10 -6 13 3 0.000050 0.000050 0.651185
    10 -6 14 3 0.000010 0.000010 0.616355
    10 -6 15 3 0.000060 0.000059 0.584538
    10 -6 16 3 0.000007 0.000007 0.555441
    10 -6 17 3 0.000031 0.000030 0.528791
    10 -6 18 3 0.000007 0.000007 0.504334
    10 -6 19 3 0.000029 0.000029 0.481845
    10 -6 20 3 0.000005 0.000005 0.461120
    10 -6 21 3 0.000012 0.000012 0.441979
    10 -5 0 3 0.000049 0.000050 1.255499
    10 -5 1 3 0.000001 0.000001 1.245575
    10 -5 2 3 0.000195 0.000195 1.217155
    10 -5 3 3 0.000000 0.000000 1.173827
    10 -5 4 3 0.000197 0.000201 1.120270
    10 -5 5 3 0.000002 0.000002 1.061094
    10 -5 6 3 0.000112 0.000115 1.000093
    10 -5 7 3 0.000007 0.000007 0.939986
    10 -5 8 3 0.000056 0.000055 0.882498
    10 -5 9 3 0.000022 0.000022 0.828578
    10 -5 10 3 0.000054 0.000054 0.778633
    10 -5 11 3 0.000015 0.000015 0.732726
    10 -5 12 3 0.000020 0.000019 0.690717
    10 -5 13 3 0.000009 0.000008 0.652356
    10 -5 14 3 0.000006 0.000006 0.617348
    10 -5 15 3 0.000005 0.000005 0.585385
    10 -5 16 3 0.000003 0.000003 0.556168
    10 -5 17 3 0.000004 0.000004 0.529417
    10 -5 18 3 0.000004 0.000004 0.504877
    10 -5 19 3 0.000002 0.000002 0.482319
    10 -5 20 3 0.000001 0.000001 0.461535
    10 -5 21 3 0.000002 0.000002 0.442345
    10 -4 0 3 0.000016 0.000016 1.247212
    10 -4 1 3 0.000008 0.000008 1.237481
    10 -4 2 3 0.000033 0.000032 1.209600
    10 -4 3 3 0.000019 0.000018 1.167046
    10 -4 4 3 0.000022 0.000022 1.114371
    10 -4 5 3 0.000018 0.000018 1.056077
    10 -4 6 3 0.000023 0.000023 0.995889
    10 -4 7 3 0.000040 0.000040 0.936493
    10 -4 8 3 0.000012 0.000012 0.879605
    10 -4 9 3 0.000018 0.000018 0.826182
    10 -4 10 3 0.000006 0.000006 0.776644
    10 -4 11 3 0.000037 0.000037 0.731068
    10 -4 12 3 0.000004 0.000004 0.689327
    10 -4 13 3 0.000021 0.000021 0.651185
    10 -4 14 3 0.000002 0.000002 0.616355
    10 -4 15 3 0.000024 0.000024 0.584538
    10 -4 16 3 0.000002 0.000002 0.555441
    10 -4 17 3 0.000012 0.000012 0.528791
    10 -4 18 3 0.000001 0.000001 0.504334
    10 -4 19 3 0.000012 0.000012 0.481845
    10 -4 20 3 0.000002 0.000002 0.461120
    10 -4 21 3 0.000005 0.000005 0.441979
    10 -3 0 3 0.000004 0.000004 1.223302
    10 -3 1 3 0.000011 0.000011 1.214116
    10 -3 2 3 0.000013 0.000013 1.187751
    10 -3 3 3 0.000042 0.000041 1.147386
    10 -3 4 3 0.000015 0.000014 1.097217
    10 -3 5 3 0.000028 0.000029 1.041442
    10 -3 6 3 0.000006 0.000006 0.983588
    10 -3 7 3 0.000066 0.000069 0.926242
    10 -3 8 3 0.000003 0.000003 0.871096
    10 -3 9 3 0.000044 0.000044 0.819119
    10 -3 10 3 0.000005 0.000005 0.770768
    10 -3 11 3 0.000062 0.000062 0.726160
    10 -3 12 3 0.000004 0.000004 0.685208
    10 -3 13 3 0.000039 0.000039 0.647709
    10 -3 14 3 0.000004 0.000004 0.613406
    10 -3 15 3 0.000043 0.000043 0.582020
    10 -3 16 3 0.000004 0.000004 0.553280
    10 -3 17 3 0.000025 0.000025 0.526924
    10 -3 18 3 0.000004 0.000004 0.502714
    10 -3 19 3 0.000021 0.000021 0.480432
    10 -3 20 3 0.000003 0.000003 0.459881
    10 -3 21 3 0.000009 0.000009 0.440888
    10 -2 0 3 0.000065 0.000061 1.186335
    10 -2 1 3 0.000003 0.000003 1.177952
    10 -2 2 3 0.000115 0.000112 1.153828
    10 -2 3 3 0.000012 0.000012 1.116718
    10 -2 4 3 0.000099 0.000097 1.070307
    10 -2 5 3 0.000001 0.000001 1.018348
    10 -2 6 3 0.000079 0.000081 0.964063
    10 -2 7 3 0.000010 0.000009 0.909882
    10 -2 8 3 0.000051 0.000051 0.857445
    10 -2 9 3 0.000008 0.000008 0.807738
    10 -2 10 3 0.000029 0.000029 0.761263
    10 -2 11 3 0.000013 0.000012 0.718196
    10 -2 12 3 0.000017 0.000018 0.678505
    10 -2 13 3 0.000005 0.000006 0.642038
    10 -2 14 3 0.000010 0.000010 0.608582
    10 -2 15 3 0.000009 0.000009 0.577895
    10 -2 16 3 0.000004 0.000004 0.549733
    10 -2 17 3 0.000005 0.000005 0.523858
    10 -2 18 3 0.000002 0.000002 0.500049
    10 -2 19 3 0.000004 0.000004 0.478104
    10 -2 20 3 0.000001 0.000001 0.457838
    10 -2 21 3 0.000002 0.000002 0.439087
    10 -1 0 3 0.000042 0.000041 1.139794
    10 -1 1 3 0.000000 0.000000 1.132353
    10 -1 2 3 0.000100 0.000098 1.110874
    10 -1 3 3 0.000005 0.000005 1.077640
    10 -1 4 3 0.000075 0.000073 1.035755
    10 -1 5 3 0.000005 0.000005 0.988452
    10 -1 6 3 0.000039 0.000039 0.938583
    10 -1 7 3 0.000014 0.000013 0.888369
    10 -1 8 3 0.000022 0.000022 0.839370
    10 -1 9 3 0.000020 0.000021 0.792574
    10 -1 10 3 0.000024 0.000023 0.748529
    10 -1 11 3 0.000018 0.000018 0.707474
    10 -1 12 3 0.000013 0.000013 0.669442
    10 -1 13 3 0.000017 0.000017 0.634344
    10 -1 14 3 0.000008 0.000008 0.602017
    10 -1 15 3 0.000011 0.000011 0.572265
    10 -1 16 3 0.000004 0.000004 0.544879
    10 -1 17 3 0.000011 0.000010 0.519653
    10 -1 18 3 0.000002 0.000002 0.496388
    10 -1 19 3 0.000006 0.000006 0.474901
    10 -1 20 3 0.000002 0.000002 0.455023
    10 -1 21 3 0.000006 0.000006 0.436602
    10 0 0 3 0.000004 0.000003 1.087294
    10 0 1 3 0.000001 0.000001 1.080829
    10 0 2 3 0.000002 0.000002 1.062103
    10 0 3 3 0.000004 0.000003 1.032946
    10 0 4 3 0.000002 0.000002 0.995886
    10 0 5 3 0.000005 0.000005 0.953623
    10 0 6 3 0.000000 0.000000 0.908609
    10 0 7 3 0.000017 0.000018 0.862827
    10 0 8 3 0.000000 0.000000 0.817727
    10 0 9 3 0.000025 0.000025 0.774277
    10 0 10 3 0.000001 0.000001 0.733058
    10 0 11 3 0.000027 0.000026 0.694368
    10 0 12 3 0.000000 0.000000 0.658306
    10 0 13 3 0.000017 0.000017 0.624845
    10 0 14 3 0.000002 0.000002 0.593880
    10 0 15 3 0.000015 0.000015 0.565262
    10 0 16 3 0.000001 0.000001 0.538824
    10 0 17 3 0.000010 0.000010 0.514392
    10 0 18 3 0.000004 0.000004 0.491796
    10 0 19 3 0.000007 0.000007 0.470875
    10 0 20 3 0.000001 0.000001 0.451479
    10 0 21 3 0.000005 0.000005 0.433468
    11 -10 0 3 0.000068 0.000066 1.032014
    11 -10 1 3 0.000001 0.000001 1.026481
    11 -10 2 3 0.000099 0.000095 1.010399
    11 -10 3 3 0.000011 0.000011 0.985199
    11 -10 4 3 0.000035 0.000035 0.952889
    11 -10 5 3 0.000035 0.000035 0.915669
    11 -10 6 3 0.000068 0.000069 0.875601
    11 -10 7 3 0.000017 0.000018 0.834411
    11 -10 8 3 0.000039 0.000040 0.793417
    11 -10 9 3 0.000008 0.000008 0.753545
    11 -10 10 3 0.000026 0.000026 0.715391
    11 -10 11 3 0.000015 0.000015 0.679298
    11 -10 12 3 0.000010 0.000010 0.645422
    11 -10 13 3 0.000019 0.000019 0.613796
    11 -10 14 3 0.000022 0.000022 0.584369
    11 -10 15 3 0.000014 0.000014 0.557042
    11 -10 16 3 0.000004 0.000004 0.531690
    11 -10 17 3 0.000010 0.000010 0.508175
    11 -10 18 3 0.000004 0.000004 0.486354
    11 -10 19 3 0.000009 0.000009 0.466092
    11 -10 20 3 0.000001 0.000001 0.447257
    11 -10 21 3 0.000005 0.000005 0.429728
    11 -9 0 3 0.000042 0.000041 1.071343
    11 -9 1 3 0.000002 0.000002 1.065156
    11 -9 2 3 0.000044 0.000044 1.047220
    11 -9 3 3 0.000011 0.000010 1.019240
    11 -9 4 3 0.000043 0.000043 0.983586
    11 -9 5 3 0.000058 0.000059 0.942806
    11 -9 6 3 0.000039 0.000038 0.899239
    11 -9 7 3 0.000060 0.000061 0.854790
    11 -9 8 3 0.000041 0.000041 0.810876
    11 -9 9 3 0.000077 0.000079 0.768453
    11 -9 10 3 0.000021 0.000021 0.728111
    11 -9 11 3 0.000075 0.000074 0.690159
    11 -9 12 3 0.000023 0.000022 0.654716
    11 -9 13 3 0.000079 0.000078 0.621773
    11 -9 14 3 0.000016 0.000015 0.591240
    11 -9 15 3 0.000050 0.000050 0.562984
    11 -9 16 3 0.000013 0.000013 0.536850
    11 -9 17 3 0.000042 0.000042 0.512674
    11 -9 18 3 0.000008 0.000008 0.490294
    11 -9 19 3 0.000027 0.000027 0.469556
    11 -9 20 3 0.000007 0.000007 0.450315
    11 -9 21 3 0.000021 0.000021 0.432438
    11 -8 0 3 0.000007 0.000007 1.103980
    11 -8 1 3 0.000006 0.000006 1.097214
    11 -8 2 3 0.000018 0.000017 1.077639
    11 -8 3 3 0.000010 0.000010 1.047221
    11 -8 4 3 0.000015 0.000014 1.008660
    11 -8 5 3 0.000122 0.000124 0.964820
    11 -8 6 3 0.000008 0.000008 0.918279
    11 -8 7 3 0.000094 0.000098 0.871094
    11 -8 8 3 0.000005 0.000005 0.824754
    11 -8 9 3 0.000131 0.000133 0.780234
    11 -8 10 3 0.000004 0.000004 0.738108
    11 -8 11 3 0.000125 0.000119 0.698655
    11 -8 12 3 0.000005 0.000005 0.661956
    11 -8 13 3 0.000137 0.000137 0.627964
    11 -8 14 3 0.000009 0.000009 0.596555
    11 -8 15 3 0.000075 0.000075 0.567568
    11 -8 16 3 0.000010 0.000009 0.540820
    11 -8 17 3 0.000066 0.000065 0.516128
    11 -8 18 3 0.000009 0.000009 0.493313
    11 -8 19 3 0.000041 0.000041 0.472206
    11 -8 20 3 0.000009 0.000009 0.452651
    11 -8 21 3 0.000030 0.000030 0.434505
    11 -7 0 3 0.000067 0.000067 1.127472
    11 -7 1 3 0.000013 0.000014 1.120268
    11 -7 2 3 0.000160 0.000157 1.099456
    11 -7 3 3 0.000034 0.000033 1.067208
    11 -7 4 3 0.000158 0.000157 1.026483
    11 -7 5 3 0.000008 0.000009 0.980383
    11 -7 6 3 0.000104 0.000104 0.931666
    11 -7 7 3 0.000022 0.000022 0.882497
    11 -7 8 3 0.000060 0.000063 0.834412
    11 -7 9 3 0.000022 0.000023 0.788396
    11 -7 10 3 0.000045 0.000044 0.745007
    11 -7 11 3 0.000026 0.000026 0.704497
    11 -7 12 3 0.000022 0.000022 0.666919
    11 -7 13 3 0.000008 0.000008 0.632195
    11 -7 14 3 0.000011 0.000011 0.600180
    11 -7 15 3 0.000018 0.000018 0.570686
    11 -7 16 3 0.000004 0.000004 0.543516
    11 -7 17 3 0.000010 0.000009 0.518470
    11 -7 18 3 0.000003 0.000003 0.495356
    11 -7 19 3 0.000005 0.000005 0.473997
    11 -7 20 3 0.000001 0.000001 0.454228
    11 -7 21 3 0.000003 0.000003 0.435899
    11 -6 0 3 0.000020 0.000020 1.139794
    11 -6 1 3 0.000009 0.000009 1.132353
    11 -6 2 3 0.000027 0.000027 1.110874
    11 -6 3 3 0.000033 0.000031 1.077640
    11 -6 4 3 0.000048 0.000047 1.035755
    11 -6 5 3 0.000048 0.000048 0.988452
    11 -6 6 3 0.000019 0.000019 0.938583
    11 -6 7 3 0.000063 0.000060 0.888369
    11 -6 8 3 0.000025 0.000025 0.839370
    11 -6 9 3 0.000081 0.000082 0.792574
    11 -6 10 3 0.000018 0.000018 0.748529
    11 -6 11 3 0.000069 0.000068 0.707474
    11 -6 12 3 0.000022 0.000022 0.669442
    11 -6 13 3 0.000068 0.000067 0.634344
    11 -6 14 3 0.000015 0.000015 0.602017
    11 -6 15 3 0.000060 0.000060 0.572265
    11 -6 16 3 0.000015 0.000015 0.544879
    11 -6 17 3 0.000053 0.000052 0.519653
    11 -6 18 3 0.000010 0.000010 0.496388
    11 -6 19 3 0.000031 0.000031 0.474901
    11 -6 20 3 0.000010 0.000010 0.455023
    11 -6 21 3 0.000022 0.000022 0.436602
    11 -5 0 3 0.000027 0.000026 1.139794
    11 -5 1 3 0.000007 0.000007 1.132353
    11 -5 2 3 0.000038 0.000038 1.110874
    11 -5 3 3 0.000053 0.000050 1.077640
    11 -5 4 3 0.000052 0.000051 1.035755
    11 -5 5 3 0.000061 0.000061 0.988452
    11 -5 6 3 0.000012 0.000012 0.938583
    11 -5 7 3 0.000105 0.000100 0.888369
    11 -5 8 3 0.000013 0.000013 0.839370
    11 -5 9 3 0.000111 0.000112 0.792574
    11 -5 10 3 0.000011 0.000010 0.748529
    11 -5 11 3 0.000111 0.000111 0.707474
    11 -5 12 3 0.000016 0.000016 0.669442
    11 -5 13 3 0.000092 0.000091 0.634344
    11 -5 14 3 0.000008 0.000008 0.602017
    11 -5 15 3 0.000087 0.000088 0.572265
    11 -5 16 3 0.000013 0.000013 0.544879
    11 -5 17 3 0.000067 0.000065 0.519653
    11 -5 18 3 0.000011 0.000011 0.496388
    11 -5 19 3 0.000042 0.000042 0.474901
    11 -5 20 3 0.000012 0.000012 0.455023
    11 -5 21 3 0.000026 0.000026 0.436602
    11 -4 0 3 0.000063 0.000064 1.127472
    11 -4 1 3 0.000011 0.000012 1.120268
    11 -4 2 3 0.000164 0.000161 1.099456
    11 -4 3 3 0.000042 0.000040 1.067208
    11 -4 4 3 0.000150 0.000150 1.026483
    11 -4 5 3 0.000003 0.000003 0.980383
    11 -4 6 3 0.000104 0.000104 0.931666
    11 -4 7 3 0.000027 0.000027 0.882497
    11 -4 8 3 0.000057 0.000059 0.834412
    11 -4 9 3 0.000036 0.000037 0.788396
    11 -4 10 3 0.000045 0.000044 0.745007
    11 -4 11 3 0.000032 0.000032 0.704497
    11 -4 12 3 0.000025 0.000025 0.666919
    11 -4 13 3 0.000009 0.000009 0.632195
    11 -4 14 3 0.000008 0.000008 0.600180
    11 -4 15 3 0.000021 0.000022 0.570686
    11 -4 16 3 0.000006 0.000006 0.543516
    11 -4 17 3 0.000013 0.000013 0.518470
    11 -4 18 3 0.000004 0.000004 0.495356
    11 -4 19 3 0.000007 0.000007 0.473997
    11 -4 20 3 0.000002 0.000002 0.454228
    11 -4 21 3 0.000003 0.000003 0.435899
    11 -3 0 3 0.000004 0.000004 1.103980
    11 -3 1 3 0.000005 0.000005 1.097214
    11 -3 2 3 0.000002 0.000002 1.077639
    11 -3 3 3 0.000004 0.000004 1.047221
    11 -3 4 3 0.000008 0.000007 1.008660
    11 -3 5 3 0.000115 0.000117 0.964820
    11 -3 6 3 0.000004 0.000004 0.918279
    11 -3 7 3 0.000073 0.000077 0.871094
    11 -3 8 3 0.000006 0.000006 0.824754
    11 -3 9 3 0.000112 0.000114 0.780234
    11 -3 10 3 0.000010 0.000010 0.738108
    11 -3 11 3 0.000102 0.000097 0.698655
    11 -3 12 3 0.000011 0.000011 0.661956
    11 -3 13 3 0.000130 0.000131 0.627964
    11 -3 14 3 0.000008 0.000008 0.596555
    11 -3 15 3 0.000059 0.000059 0.567568
    11 -3 16 3 0.000011 0.000010 0.540820
    11 -3 17 3 0.000057 0.000056 0.516128
    11 -3 18 3 0.000011 0.000011 0.493313
    11 -3 19 3 0.000036 0.000036 0.472206
    11 -3 20 3 0.000009 0.000009 0.452651
    11 -3 21 3 0.000030 0.000030 0.434505
    11 -2 0 3 0.000068 0.000066 1.071343
    11 -2 1 3 0.000003 0.000003 1.065156
    11 -2 2 3 0.000085 0.000084 1.047220
    11 -2 3 3 0.000021 0.000020 1.019240
    11 -2 4 3 0.000066 0.000066 0.983586
    11 -2 5 3 0.000087 0.000088 0.942806
    11 -2 6 3 0.000051 0.000049 0.899239
    11 -2 7 3 0.000108 0.000109 0.854790
    11 -2 8 3 0.000045 0.000045 0.810876
    11 -2 9 3 0.000132 0.000135 0.768453
    11 -2 10 3 0.000014 0.000014 0.728111
    11 -2 11 3 0.000135 0.000131 0.690159
    11 -2 12 3 0.000014 0.000014 0.654716
    11 -2 13 3 0.000129 0.000127 0.621773
    11 -2 14 3 0.000010 0.000010 0.591240
    11 -2 15 3 0.000083 0.000083 0.562984
    11 -2 16 3 0.000013 0.000013 0.536850
    11 -2 17 3 0.000062 0.000062 0.512674
    11 -2 18 3 0.000009 0.000009 0.490294
    11 -2 19 3 0.000043 0.000043 0.469556
    11 -2 20 3 0.000012 0.000012 0.450315
    11 -2 21 3 0.000029 0.000029 0.432438
    11 -1 0 3 0.000063 0.000060 1.032014
    11 -1 1 3 0.000002 0.000002 1.026481
    11 -1 2 3 0.000101 0.000097 1.010399
    11 -1 3 3 0.000007 0.000007 0.985199
    11 -1 4 3 0.000034 0.000034 0.952889
    11 -1 5 3 0.000035 0.000035 0.915669
    11 -1 6 3 0.000069 0.000069 0.875601
    11 -1 7 3 0.000012 0.000012 0.834411
    11 -1 8 3 0.000043 0.000044 0.793417
    11 -1 9 3 0.000007 0.000006 0.753545
    11 -1 10 3 0.000025 0.000025 0.715391
    11 -1 11 3 0.000010 0.000010 0.679298
    11 -1 12 3 0.000014 0.000014 0.645422
    11 -1 13 3 0.000018 0.000018 0.613796
    11 -1 14 3 0.000021 0.000020 0.584369
    11 -1 15 3 0.000010 0.000010 0.557042
    11 -1 16 3 0.000007 0.000007 0.531690
    11 -1 17 3 0.000009 0.000009 0.508175
    11 -1 18 3 0.000003 0.000003 0.486354
    11 -1 19 3 0.000007 0.000007 0.466092
    11 -1 20 3 0.000002 0.000002 0.447257
    11 -1 21 3 0.000005 0.000005 0.429728
    11 0 0 3 0.000001 0.000001 0.988449
    11 0 1 3 0.000013 0.000014 0.983584
    11 0 2 3 0.000006 0.000006 0.969409
    11 0 3 3 0.000017 0.000017 0.947087
    11 0 4 3 0.000003 0.000003 0.918277
    11 0 5 3 0.000053 0.000052 0.884830
    11 0 6 3 0.000004 0.000004 0.848520
    11 0 7 3 0.000071 0.000072 0.810875
    11 0 8 3 0.000002 0.000002 0.773100
    11 0 9 3 0.000145 0.000143 0.736075
    11 0 10 3 0.000004 0.000004 0.700392
    11 0 11 3 0.000097 0.000098 0.666417
    11 0 12 3 0.000005 0.000005 0.634343
    11 0 13 3 0.000091 0.000091 0.604243
    11 0 14 3 0.000007 0.000007 0.576107
    11 0 15 3 0.000069 0.000069 0.549873
    11 0 16 3 0.000009 0.000009 0.525445
    11 0 17 3 0.000061 0.000060 0.502714
    11 0 18 3 0.000008 0.000008 0.481561
    11 0 19 3 0.000032 0.000032 0.461868
    11 0 20 3 0.000009 0.000009 0.443521
    12 -11 0 3 0.000025 0.000025 0.942804
    12 -11 1 3 0.000010 0.000010 0.938579
    12 -11 2 3 0.000082 0.000085 0.926238
    12 -11 3 3 0.000025 0.000025 0.906709
    12 -11 4 3 0.000116 0.000115 0.881334
    12 -11 5 3 0.000067 0.000069 0.851636
    12 -11 6 3 0.000051 0.000051 0.819116
    12 -11 7 3 0.000086 0.000087 0.785099
    12 -11 8 3 0.000033 0.000032 0.750665
    12 -11 9 3 0.000139 0.000134 0.716633
    12 -11 10 3 0.000028 0.000028 0.683580
    12 -11 11 3 0.000106 0.000105 0.651885
    12 -11 12 3 0.000019 0.000019 0.621772
    12 -11 13 3 0.000106 0.000106 0.593348
    12 -11 14 3 0.000007 0.000007 0.566641
    12 -11 15 3 0.000076 0.000075 0.541624
    12 -11 16 3 0.000012 0.000011 0.518234
    12 -11 17 3 0.000065 0.000065 0.496387
    12 -11 18 3 0.000008 0.000008 0.475991
    12 -11 19 3 0.000036 0.000036 0.456947
    12 -11 20 3 0.000010 0.000010 0.439158
    12 -10 0 3 0.000046 0.000049 0.976419
    12 -10 1 3 0.000001 0.000002 0.971729
    12 -10 2 3 0.000108 0.000110 0.958053
    12 -10 3 3 0.000004 0.000004 0.936489
    12 -10 4 3 0.000092 0.000090 0.908607
    12 -10 5 3 0.000018 0.000018 0.876169
    12 -10 6 3 0.000080 0.000080 0.840873
    12 -10 7 3 0.000016 0.000016 0.804194
    12 -10 8 3 0.000044 0.000046 0.767303
    12 -10 9 3 0.000018 0.000018 0.731066
    12 -10 10 3 0.000036 0.000034 0.696073
    12 -10 11 3 0.000018 0.000018 0.662693
    12 -10 12 3 0.000017 0.000017 0.631129
    12 -10 13 3 0.000020 0.000020 0.601463
    12 -10 14 3 0.000007 0.000007 0.573696
    12 -10 15 3 0.000013 0.000013 0.547775
    12 -10 16 3 0.000004 0.000004 0.523614
    12 -10 17 3 0.000011 0.000011 0.501109
    12 -10 18 3 0.000004 0.000004 0.480150
    12 -10 19 3 0.000008 0.000008 0.460623
    12 -10 20 3 0.000002 0.000002 0.442418
    12 -9 0 3 0.001263 0.001251 1.005204
    12 -9 1 3 0.000002 0.000002 1.000089
    12 -9 2 3 0.002123 0.002195 0.985198
    12 -9 3 3 0.000006 0.000006 0.961794
    12 -9 4 3 0.001556 0.001565 0.931664
    12 -9 5 3 0.000000 0.000000 0.896787
    12 -9 6 3 0.001635 0.001636 0.859048
    12 -9 7 3 0.000005 0.000005 0.820048
    12 -9 8 3 0.001075 0.001098 0.781038
    12 -9 9 3 0.000005 0.000005 0.742916
    12 -9 10 3 0.000589 0.000588 0.706278
    12 -9 11 3 0.000003 0.000003 0.671481
    12 -9 12 3 0.000305 0.000306 0.638706
    12 -9 13 3 0.000001 0.000001 0.608010
    12 -9 14 3 0.000217 0.000221 0.579370
    12 -9 15 3 0.000001 0.000001 0.552707
    12 -9 16 3 0.000088 0.000087 0.527917
    12 -9 17 3 0.000000 0.000000 0.504877
    12 -9 18 3 0.000032 0.000032 0.483461
    12 -9 19 3 0.000000 0.000000 0.463544
    12 -9 20 3 0.000013 0.000013 0.445004
    12 -9 21 3 0.000000 0.000000 0.427728
    12 -8 0 3 0.000082 0.000081 1.027397
    12 -8 1 3 0.000004 0.000004 1.021937
    12 -8 2 3 0.000129 0.000126 1.006065
    12 -8 3 3 0.000023 0.000024 0.981179
    12 -8 4 3 0.000057 0.000056 0.949251
    12 -8 5 3 0.000077 0.000078 0.912439
    12 -8 6 3 0.000090 0.000091 0.872776
    12 -8 7 3 0.000102 0.000103 0.831965
    12 -8 8 3 0.000062 0.000064 0.791313
    12 -8 9 3 0.000116 0.000113 0.751742
    12 -8 10 3 0.000023 0.000023 0.713848
    12 -8 11 3 0.000118 0.000121 0.677976
    12 -8 12 3 0.000014 0.000014 0.644288
    12 -8 13 3 0.000110 0.000109 0.612820
    12 -8 14 3 0.000022 0.000021 0.583527
    12 -8 15 3 0.000077 0.000079 0.556313
    12 -8 16 3 0.000014 0.000014 0.531056
    12 -8 17 3 0.000057 0.000057 0.507620
    12 -8 18 3 0.000008 0.000008 0.485869
    12 -8 19 3 0.000040 0.000041 0.465664
    12 -8 20 3 0.000012 0.000012 0.446879
    12 -8 21 3 0.000027 0.000026 0.429392
    12 -7 0 3 0.000063 0.000064 1.041439
    12 -7 1 3 0.000005 0.000005 1.035753
    12 -7 2 3 0.000160 0.000152 1.019239
    12 -7 3 3 0.000002 0.000002 0.993389
    12 -7 4 3 0.000104 0.000105 0.960293
    12 -7 5 3 0.000014 0.000014 0.922233
    12 -7 6 3 0.000073 0.000072 0.881335
    12 -7 7 3 0.000012 0.000012 0.839369
    12 -7 8 3 0.000041 0.000042 0.797676
    12 -7 9 3 0.000031 0.000032 0.757190
    12 -7 10 3 0.000044 0.000042 0.718509
    12 -7 11 3 0.000017 0.000018 0.681965
    12 -7 12 3 0.000024 0.000024 0.647709
    12 -7 13 3 0.000024 0.000025 0.615761
    12 -7 14 3 0.000019 0.000018 0.586064
    12 -7 15 3 0.000015 0.000015 0.558510
    12 -7 16 3 0.000009 0.000009 0.532966
    12 -7 17 3 0.000018 0.000018 0.509288
    12 -7 18 3 0.000005 0.000005 0.487330
    12 -7 19 3 0.000009 0.000009 0.466951
    12 -7 20 3 0.000003 0.000003 0.448016
    12 -7 21 3 0.000009 0.000009 0.430401
    12 -6 0 3 0.001580 0.001546 1.046250
    12 -6 1 3 0.000005 0.000005 1.040485
    12 -6 2 3 0.003004 0.002916 1.023747
    12 -6 3 3 0.000003 0.000003 0.997561
    12 -6 4 3 0.002434 0.002476 0.964061
    12 -6 5 3 0.000005 0.000006 0.925569
    12 -6 6 3 0.001584 0.001579 0.884245
    12 -6 7 3 0.000007 0.000007 0.841881
    12 -6 8 3 0.001116 0.001096 0.799831
    12 -6 9 3 0.000009 0.000009 0.759033
    12 -6 10 3 0.000748 0.000733 0.720083
    12 -6 11 3 0.000005 0.000005 0.683310
    12 -6 12 3 0.000461 0.000454 0.648861
    12 -6 13 3 0.000004 0.000004 0.616751
    12 -6 14 3 0.000209 0.000208 0.586917
    12 -6 15 3 0.000001 0.000001 0.559248
    12 -6 16 3 0.000102 0.000102 0.533608
    12 -6 17 3 0.000001 0.000001 0.509848
    12 -6 18 3 0.000038 0.000038 0.487821
    12 -6 19 3 0.000000 0.000000 0.467382
    12 -6 20 3 0.000011 0.000011 0.448397
    12 -6 21 3 0.000000 0.000000 0.430738
    12 -5 0 3 0.000051 0.000052 1.041439
    12 -5 1 3 0.000008 0.000008 1.035753
    12 -5 2 3 0.000127 0.000121 1.019239
    12 -5 3 3 0.000017 0.000017 0.993389
    12 -5 4 3 0.000080 0.000081 0.960293
    12 -5 5 3 0.000051 0.000053 0.922233
    12 -5 6 3 0.000056 0.000055 0.881335
    12 -5 7 3 0.000067 0.000068 0.839369
    12 -5 8 3 0.000029 0.000030 0.797676
    12 -5 9 3 0.000105 0.000107 0.757190
    12 -5 10 3 0.000038 0.000037 0.718509
    12 -5 11 3 0.000087 0.000087 0.681965
    12 -5 12 3 0.000029 0.000029 0.647709
    12 -5 13 3 0.000082 0.000083 0.615761
    12 -5 14 3 0.000016 0.000016 0.586064
    12 -5 15 3 0.000065 0.000067 0.558510
    12 -5 16 3 0.000015 0.000015 0.532966
    12 -5 17 3 0.000054 0.000054 0.509288
    12 -5 18 3 0.000013 0.000014 0.487330
    12 -5 19 3 0.000033 0.000033 0.466951
    12 -5 20 3 0.000010 0.000010 0.448016
    12 -5 21 3 0.000023 0.000023 0.430401
    12 -4 0 3 0.000062 0.000061 1.027397
    12 -4 1 3 0.000002 0.000002 1.021937
    12 -4 2 3 0.000112 0.000109 1.006065
    12 -4 3 3 0.000008 0.000008 0.981179
    12 -4 4 3 0.000050 0.000049 0.949251
    12 -4 5 3 0.000034 0.000034 0.912439
    12 -4 6 3 0.000096 0.000098 0.872776
    12 -4 7 3 0.000039 0.000039 0.831965
    12 -4 8 3 0.000056 0.000058 0.791313
    12 -4 9 3 0.000040 0.000039 0.751742
    12 -4 10 3 0.000033 0.000033 0.713848
    12 -4 11 3 0.000043 0.000045 0.677976
    12 -4 12 3 0.000018 0.000018 0.644288
    12 -4 13 3 0.000047 0.000046 0.612820
    12 -4 14 3 0.000022 0.000021 0.583527
    12 -4 15 3 0.000029 0.000030 0.556313
    12 -4 16 3 0.000009 0.000009 0.531056
    12 -4 17 3 0.000024 0.000024 0.507620
    12 -4 18 3 0.000006 0.000006 0.485869
    12 -4 19 3 0.000018 0.000018 0.465664
    12 -4 20 3 0.000004 0.000004 0.446879
    12 -4 21 3 0.000013 0.000013 0.429392
    12 -3 0 3 0.001274 0.001262 1.005204
    12 -3 1 3 0.000001 0.000001 1.000089
    12 -3 2 3 0.002126 0.002198 0.985198
    12 -3 3 3 0.000000 0.000000 0.961794
    12 -3 4 3 0.001546 0.001555 0.931664
    12 -3 5 3 0.000011 0.000010 0.896787
    12 -3 6 3 0.001630 0.001630 0.859048
    12 -3 7 3 0.000002 0.000003 0.820048
    12 -3 8 3 0.001073 0.001097 0.781038
    12 -3 9 3 0.000003 0.000003 0.742916
    12 -3 10 3 0.000587 0.000586 0.706278
    12 -3 11 3 0.000002 0.000002 0.671481
    12 -3 12 3 0.000306 0.000307 0.638706
    12 -3 13 3 0.000005 0.000005 0.608010
    12 -3 14 3 0.000219 0.000222 0.579370
    12 -3 15 3 0.000000 0.000000 0.552707
    12 -3 16 3 0.000088 0.000087 0.527917
    12 -3 17 3 0.000000 0.000000 0.504877
    12 -3 18 3 0.000032 0.000032 0.483461
    12 -3 19 3 0.000000 0.000000 0.463544
    12 -3 20 3 0.000013 0.000013 0.445004
    12 -3 21 3 0.000000 0.000000 0.427728
    12 -2 0 3 0.000031 0.000033 0.976419
    12 -2 1 3 0.000004 0.000004 0.971729
    12 -2 2 3 0.000081 0.000082 0.958053
    12 -2 3 3 0.000023 0.000023 0.936489
    12 -2 4 3 0.000075 0.000074 0.908607
    12 -2 5 3 0.000056 0.000056 0.876169
    12 -2 6 3 0.000069 0.000068 0.840873
    12 -2 7 3 0.000075 0.000076 0.804194
    12 -2 8 3 0.000042 0.000043 0.767303
    12 -2 9 3 0.000090 0.000091 0.731066
    12 -2 10 3 0.000030 0.000028 0.696073
    12 -2 11 3 0.000087 0.000088 0.662693
    12 -2 12 3 0.000016 0.000016 0.631129
    12 -2 13 3 0.000080 0.000080 0.601463
    12 -2 14 3 0.000016 0.000017 0.573696
    12 -2 15 3 0.000064 0.000064 0.547775
    12 -2 16 3 0.000012 0.000012 0.523614
    12 -2 17 3 0.000048 0.000047 0.501109
    12 -2 18 3 0.000007 0.000007 0.480150
    12 -2 19 3 0.000033 0.000032 0.460623
    12 -2 20 3 0.000008 0.000008 0.442418
    12 -1 0 3 0.000026 0.000027 0.942804
    12 -1 1 3 0.000005 0.000005 0.938579
    12 -1 2 3 0.000087 0.000090 0.926238
    12 -1 3 3 0.000010 0.000010 0.906709
    12 -1 4 3 0.000111 0.000110 0.881334
    12 -1 5 3 0.000017 0.000018 0.851636
    12 -1 6 3 0.000064 0.000064 0.819116
    12 -1 7 3 0.000036 0.000037 0.785099
    12 -1 8 3 0.000044 0.000043 0.750665
    12 -1 9 3 0.000063 0.000060 0.716633
    12 -1 10 3 0.000046 0.000046 0.683580
    12 -1 11 3 0.000050 0.000050 0.651885
    12 -1 12 3 0.000027 0.000027 0.621772
    12 -1 13 3 0.000040 0.000040 0.593348
    12 -1 14 3 0.000011 0.000011 0.566641
    12 -1 15 3 0.000037 0.000036 0.541624
    12 -1 16 3 0.000011 0.000010 0.518234
    12 -1 17 3 0.000029 0.000028 0.496387
    12 -1 18 3 0.000009 0.000009 0.475991
    12 -1 19 3 0.000019 0.000018 0.456947
    12 -1 20 3 0.000006 0.000006 0.439158
    12 0 0 3 0.000765 0.000757 0.906079
    12 0 1 3 0.000000 0.000000 0.902327
    12 0 2 3 0.001842 0.001761 0.891345
    12 0 3 3 0.000001 0.000001 0.873901
    12 0 4 3 0.001469 0.001497 0.851114
    12 0 5 3 0.000003 0.000003 0.824277
    12 0 6 3 0.001124 0.001144 0.794686
    12 0 7 3 0.000003 0.000003 0.763510
    12 0 8 3 0.000696 0.000701 0.731727
    12 0 9 3 0.000004 0.000003 0.700101
    12 0 10 3 0.000567 0.000560 0.669187
    12 0 11 3 0.000002 0.000002 0.639367
    12 0 12 3 0.000275 0.000281 0.610882
    12 0 13 3 0.000002 0.000002 0.583862
    12 0 14 3 0.000141 0.000144 0.558362
    12 0 15 3 0.000001 0.000001 0.534380
    12 0 16 3 0.000064 0.000064 0.511877
    12 0 17 3 0.000001 0.000001 0.490793
    12 0 18 3 0.000039 0.000039 0.471052
    12 0 19 3 0.000000 0.000000 0.452572
    12 0 20 3 0.000009 0.000009 0.435270
    13 -12 0 3 0.000049 0.000051 0.867755
    13 -12 1 3 0.000001 0.000001 0.864458
    13 -12 2 3 0.000072 0.000073 0.854787
    13 -12 3 3 0.000014 0.000014 0.839366
    13 -12 4 3 0.000059 0.000059 0.819115
    13 -12 5 3 0.000040 0.000040 0.795110
    13 -12 6 3 0.000057 0.000058 0.768451
    13 -12 7 3 0.000049 0.000049 0.740155
    13 -12 8 3 0.000045 0.000045 0.711093
    13 -12 9 3 0.000045 0.000046 0.681964
    13 -12 10 3 0.000027 0.000027 0.653295
    13 -12 11 3 0.000056 0.000056 0.625464
    13 -12 12 3 0.000017 0.000017 0.598721
    13 -12 13 3 0.000054 0.000054 0.573217
    13 -12 14 3 0.000012 0.000012 0.549030
    13 -12 15 3 0.000042 0.000042 0.526182
    13 -12 16 3 0.000009 0.000009 0.504659
    13 -12 17 3 0.000030 0.000030 0.484419
    13 -12 18 3 0.000009 0.000009 0.465408
    13 -12 19 3 0.000023 0.000023 0.447560
    13 -12 20 3 0.000006 0.000006 0.430805
    13 -11 0 3 0.000062 0.000060 0.896785
    13 -11 1 3 0.000002 0.000002 0.893147
    13 -11 2 3 0.000139 0.000137 0.882493
    13 -11 3 3 0.000001 0.000001 0.865554
    13 -11 4 3 0.000155 0.000154 0.843397
    13 -11 5 3 0.000006 0.000006 0.817262
    13 -11 6 3 0.000087 0.000091 0.788393
    13 -11 7 3 0.000006 0.000006 0.757924
    13 -11 8 3 0.000060 0.000061 0.726806
    13 -11 9 3 0.000023 0.000022 0.695787
    13 -11 10 3 0.000045 0.000045 0.665417
    13 -11 11 3 0.000011 0.000011 0.636077
    13 -11 12 3 0.000024 0.000024 0.608010
    13 -11 13 3 0.000013 0.000013 0.581353
    13 -11 14 3 0.000009 0.000009 0.556166
    13 -11 15 3 0.000006 0.000006 0.532454
    13 -11 16 3 0.000005 0.000005 0.510184
    13 -11 17 3 0.000007 0.000007 0.489300
    13 -11 18 3 0.000004 0.000004 0.469731
    13 -11 19 3 0.000003 0.000003 0.451400
    13 -11 20 3 0.000002 0.000002 0.434227
    13 -10 0 3 0.000007 0.000007 0.922231
    13 -10 1 3 0.000001 0.000001 0.918276
    13 -10 2 3 0.000008 0.000008 0.906709
    13 -10 3 3 0.000008 0.000008 0.888365
    13 -10 4 3 0.000007 0.000007 0.864459
    13 -10 5 3 0.000002 0.000003 0.836382
    13 -10 6 3 0.000006 0.000006 0.805516
    13 -10 7 3 0.000012 0.000011 0.773100
    13 -10 8 3 0.000004 0.000004 0.740156
    13 -10 9 3 0.000011 0.000011 0.707472
    13 -10 10 3 0.000001 0.000001 0.675615
    13 -10 11 3 0.000013 0.000013 0.644967
    13 -10 12 3 0.000000 0.000000 0.615760
    13 -10 13 3 0.000006 0.000006 0.588117
    13 -10 14 3 0.000000 0.000000 0.562080
    13 -10 15 3 0.000010 0.000010 0.537636
    13 -10 16 3 0.000000 0.000000 0.514737
    13 -10 17 3 0.000005 0.000005 0.493312
    13 -10 18 3 0.000001 0.000001 0.473278
    13 -10 19 3 0.000005 0.000004 0.454545
    13 -10 20 3 0.000001 0.000001 0.437024
    13 -9 0 3 0.000027 0.000028 0.942804
    13 -9 1 3 0.000001 0.000001 0.938579
    13 -9 2 3 0.000039 0.000040 0.926238
    13 -9 3 3 0.000027 0.000027 0.906709
    13 -9 4 3 0.000050 0.000050 0.881334
    13 -9 5 3 0.000022 0.000022 0.851636
    13 -9 6 3 0.000033 0.000033 0.819116
    13 -9 7 3 0.000054 0.000054 0.785099
    13 -9 8 3 0.000031 0.000030 0.750665
    13 -9 9 3 0.000053 0.000051 0.716633
    13 -9 10 3 0.000015 0.000015 0.683580
    13 -9 11 3 0.000059 0.000059 0.651885
    13 -9 12 3 0.000013 0.000013 0.621772
    13 -9 13 3 0.000040 0.000041 0.593348
    13 -9 14 3 0.000009 0.000009 0.566641
    13 -9 15 3 0.000046 0.000045 0.541624
    13 -9 16 3 0.000008 0.000007 0.518234
    13 -9 17 3 0.000028 0.000028 0.496387
    13 -9 18 3 0.000005 0.000005 0.475991
    13 -9 19 3 0.000022 0.000022 0.456947
    13 -9 20 3 0.000004 0.000004 0.439158
    13 -8 0 3 0.000065 0.000066 0.957309
    13 -8 1 3 0.000012 0.000012 0.952888
    13 -8 2 3 0.000079 0.000080 0.939981
    13 -8 3 3 0.000008 0.000008 0.919589
    13 -8 4 3 0.000049 0.000047 0.893149
    13 -8 5 3 0.000005 0.000005 0.862282
    13 -8 6 3 0.000063 0.000063 0.828575
    13 -8 7 3 0.000011 0.000012 0.793416
    13 -8 8 3 0.000052 0.000053 0.757925
    13 -8 9 3 0.000005 0.000005 0.722941
    13 -8 10 3 0.000021 0.000020 0.689049
    13 -8 11 3 0.000010 0.000010 0.656623
    13 -8 12 3 0.000014 0.000014 0.625879
    13 -8 13 3 0.000006 0.000006 0.596914
    13 -8 14 3 0.000016 0.000016 0.569745
    13 -8 15 3 0.000008 0.000008 0.544332
    13 -8 16 3 0.000007 0.000007 0.520604
    13 -8 17 3 0.000005 0.000005 0.498469
    13 -8 18 3 0.000001 0.000001 0.477826
    13 -8 19 3 0.000005 0.000005 0.458570
    13 -8 20 3 0.000001 0.000001 0.440598
    13 -7 0 3 0.000018 0.000019 0.964818
    13 -7 1 3 0.000000 0.000000 0.960292
    13 -7 2 3 0.000029 0.000028 0.947086
    13 -7 3 3 0.000002 0.000003 0.926239
    13 -7 4 3 0.000026 0.000026 0.899237
    13 -7 5 3 0.000009 0.000010 0.867757
    13 -7 6 3 0.000011 0.000011 0.833429
    13 -7 7 3 0.000004 0.000004 0.797675
    13 -7 8 3 0.000008 0.000008 0.761635
    13 -7 9 3 0.000010 0.000010 0.726159
    13 -7 10 3 0.000004 0.000004 0.691833
    13 -7 11 3 0.000007 0.000007 0.659031
    13 -7 12 3 0.000003 0.000003 0.627963
    13 -7 13 3 0.000013 0.000013 0.598721
    13 -7 14 3 0.000001 0.000001 0.571316
    13 -7 15 3 0.000004 0.000004 0.545702
    13 -7 16 3 0.000000 0.000000 0.521802
    13 -7 17 3 0.000004 0.000004 0.499520
    13 -7 18 3 0.000001 0.000001 0.478751
    13 -7 19 3 0.000003 0.000003 0.459388
    13 -7 20 3 0.000000 0.000000 0.441323
    13 -6 0 3 0.000020 0.000020 0.964818
    13 -6 1 3 0.000000 0.000000 0.960292
    13 -6 2 3 0.000029 0.000029 0.947086
    13 -6 3 3 0.000000 0.000000 0.926239
    13 -6 4 3 0.000021 0.000021 0.899237
    13 -6 5 3 0.000021 0.000022 0.867757
    13 -6 6 3 0.000016 0.000017 0.833429
    13 -6 7 3 0.000019 0.000020 0.797675
    13 -6 8 3 0.000013 0.000013 0.761635
    13 -6 9 3 0.000033 0.000034 0.726159
    13 -6 10 3 0.000011 0.000011 0.691833
    13 -6 11 3 0.000031 0.000030 0.659031
    13 -6 12 3 0.000008 0.000008 0.627963
    13 -6 13 3 0.000035 0.000036 0.598721
    13 -6 14 3 0.000006 0.000007 0.571316
    13 -6 15 3 0.000019 0.000019 0.545702
    13 -6 16 3 0.000005 0.000005 0.521802
    13 -6 17 3 0.000016 0.000016 0.499520
    13 -6 18 3 0.000006 0.000006 0.478751
    13 -6 19 3 0.000012 0.000012 0.459388
    13 -6 20 3 0.000003 0.000003 0.441323
    13 -5 0 3 0.000064 0.000065 0.957309
    13 -5 1 3 0.000013 0.000013 0.952888
    13 -5 2 3 0.000086 0.000087 0.939981
    13 -5 3 3 0.000014 0.000014 0.919589
    13 -5 4 3 0.000046 0.000045 0.893149
    13 -5 5 3 0.000006 0.000006 0.862282
    13 -5 6 3 0.000064 0.000064 0.828575
    13 -5 7 3 0.000019 0.000020 0.793416
    13 -5 8 3 0.000046 0.000047 0.757925
    13 -5 9 3 0.000006 0.000006 0.722941
    13 -5 10 3 0.000022 0.000022 0.689049
    13 -5 11 3 0.000014 0.000014 0.656623
    13 -5 12 3 0.000015 0.000015 0.625879
    13 -5 13 3 0.000008 0.000008 0.596914
    13 -5 14 3 0.000013 0.000013 0.569745
    13 -5 15 3 0.000011 0.000011 0.544332
    13 -5 16 3 0.000006 0.000005 0.520604
    13 -5 17 3 0.000006 0.000006 0.498469
    13 -5 18 3 0.000003 0.000003 0.477826
    13 -5 19 3 0.000006 0.000006 0.458570
    13 -5 20 3 0.000001 0.000001 0.440598
    13 -4 0 3 0.000039 0.000039 0.942804
    13 -4 1 3 0.000001 0.000001 0.938579
    13 -4 2 3 0.000045 0.000047 0.926238
    13 -4 3 3 0.000011 0.000011 0.906709
    13 -4 4 3 0.000052 0.000052 0.881334
    13 -4 5 3 0.000006 0.000007 0.851636
    13 -4 6 3 0.000035 0.000035 0.819116
    13 -4 7 3 0.000013 0.000013 0.785099
    13 -4 8 3 0.000034 0.000034 0.750665
    13 -4 9 3 0.000012 0.000012 0.716633
    13 -4 10 3 0.000010 0.000009 0.683580
    13 -4 11 3 0.000012 0.000012 0.651885
    13 -4 12 3 0.000008 0.000008 0.621772
    13 -4 13 3 0.000008 0.000008 0.593348
    13 -4 14 3 0.000002 0.000002 0.566641
    13 -4 15 3 0.000011 0.000010 0.541624
    13 -4 16 3 0.000002 0.000002 0.518234
    13 -4 17 3 0.000007 0.000007 0.496387
    13 -4 18 3 0.000001 0.000001 0.475991
    13 -4 19 3 0.000004 0.000004 0.456947
    13 -4 20 3 0.000001 0.000001 0.439158
    13 -3 0 3 0.000007 0.000007 0.922231
    13 -3 1 3 0.000001 0.000001 0.918276
    13 -3 2 3 0.000012 0.000012 0.906709
    13 -3 3 3 0.000014 0.000013 0.888365
    13 -3 4 3 0.000015 0.000016 0.864459
    13 -3 5 3 0.000007 0.000007 0.836382
    13 -3 6 3 0.000009 0.000009 0.805516
    13 -3 7 3 0.000022 0.000022 0.773100
    13 -3 8 3 0.000010 0.000010 0.740156
    13 -3 9 3 0.000020 0.000020 0.707472
    13 -3 10 3 0.000003 0.000003 0.675615
    13 -3 11 3 0.000023 0.000024 0.644967
    13 -3 12 3 0.000003 0.000003 0.615760
    13 -3 13 3 0.000014 0.000014 0.588117
    13 -3 14 3 0.000002 0.000002 0.562080
    13 -3 15 3 0.000020 0.000019 0.537636
    13 -3 16 3 0.000003 0.000003 0.514737
    13 -3 17 3 0.000012 0.000012 0.493312
    13 -3 18 3 0.000002 0.000002 0.473278
    13 -3 19 3 0.000009 0.000009 0.454545
    13 -3 20 3 0.000002 0.000002 0.437024
    13 -2 0 3 0.000062 0.000060 0.896785
    13 -2 1 3 0.000003 0.000003 0.893147
    13 -2 2 3 0.000147 0.000145 0.882493
    13 -2 3 3 0.000000 0.000000 0.865554
    13 -2 4 3 0.000153 0.000151 0.843397
    13 -2 5 3 0.000013 0.000013 0.817262
    13 -2 6 3 0.000089 0.000093 0.788393
    13 -2 7 3 0.000008 0.000008 0.757924
    13 -2 8 3 0.000056 0.000057 0.726806
    13 -2 9 3 0.000026 0.000024 0.695787
    13 -2 10 3 0.000045 0.000045 0.665417
    13 -2 11 3 0.000015 0.000015 0.636077
    13 -2 12 3 0.000021 0.000021 0.608010
    13 -2 13 3 0.000016 0.000016 0.581353
    13 -2 14 3 0.000007 0.000007 0.556166
    13 -2 15 3 0.000009 0.000009 0.532454
    13 -2 16 3 0.000004 0.000004 0.510184
    13 -2 17 3 0.000008 0.000008 0.489300
    13 -2 18 3 0.000004 0.000004 0.469731
    13 -2 19 3 0.000005 0.000005 0.451400
    13 -2 20 3 0.000001 0.000001 0.434227
    13 -1 0 3 0.000038 0.000040 0.867755
    13 -1 1 3 0.000000 0.000000 0.864458
    13 -1 2 3 0.000066 0.000067 0.854787
    13 -1 3 3 0.000002 0.000002 0.839366
    13 -1 4 3 0.000051 0.000050 0.819115
    13 -1 5 3 0.000006 0.000006 0.795110
    13 -1 6 3 0.000051 0.000053 0.768451
    13 -1 7 3 0.000007 0.000007 0.740155
    13 -1 8 3 0.000035 0.000035 0.711093
    13 -1 9 3 0.000007 0.000007 0.681964
    13 -1 10 3 0.000017 0.000017 0.653295
    13 -1 11 3 0.000008 0.000008 0.625464
    13 -1 12 3 0.000007 0.000007 0.598721
    13 -1 13 3 0.000007 0.000008 0.573217
    13 -1 14 3 0.000006 0.000006 0.549030
    13 -1 15 3 0.000006 0.000006 0.526182
    13 -1 16 3 0.000002 0.000002 0.504659
    13 -1 17 3 0.000004 0.000004 0.484419
    13 -1 18 3 0.000000 0.000000 0.465408
    13 -1 19 3 0.000003 0.000003 0.447560
    13 -1 20 3 0.000001 0.000001 0.430805
    13 0 0 3 0.000004 0.000004 0.836380
    13 0 1 3 0.000000 0.000000 0.833427
    13 0 2 3 0.000008 0.000008 0.824750
    13 0 3 3 0.000004 0.000004 0.810873
    13 0 4 3 0.000005 0.000005 0.792570
    13 0 5 3 0.000019 0.000020 0.770764
    13 0 6 3 0.000006 0.000005 0.746407
    13 0 7 3 0.000012 0.000012 0.720396
    13 0 8 3 0.000002 0.000002 0.693518
    13 0 9 3 0.000005 0.000005 0.666415
    13 0 10 3 0.000002 0.000002 0.639588
    13 0 11 3 0.000010 0.000011 0.613404
    13 0 12 3 0.000000 0.000000 0.588117
    13 0 13 3 0.000014 0.000014 0.563891
    13 0 14 3 0.000001 0.000001 0.540819
    13 0 15 3 0.000009 0.000008 0.518941
    13 0 16 3 0.000000 0.000000 0.498260
    13 0 17 3 0.000006 0.000006 0.478751
    13 0 18 3 0.000000 0.000000 0.460375
    13 0 19 3 0.000005 0.000005 0.443078
    14 -13 0 3 0.000062 0.000062 0.803751
    14 -13 1 3 0.000002 0.000002 0.801129
    14 -13 2 3 0.000093 0.000095 0.793413
    14 -13 3 3 0.000003 0.000003 0.781035
    14 -13 4 3 0.000121 0.000124 0.764640
    14 -13 5 3 0.000006 0.000006 0.745003
    14 -13 6 3 0.000062 0.000062 0.722939
    14 -13 7 3 0.000012 0.000011 0.699230
    14 -13 8 3 0.000056 0.000055 0.674573
    14 -13 9 3 0.000021 0.000021 0.649553
    14 -13 10 3 0.000031 0.000031 0.624637
    14 -13 11 3 0.000016 0.000017 0.600178
    14 -13 12 3 0.000024 0.000024 0.576430
    14 -13 13 3 0.000014 0.000014 0.553565
    14 -13 14 3 0.000008 0.000008 0.531689
    14 -13 15 3 0.000013 0.000013 0.510859
    14 -13 16 3 0.000005 0.000005 0.491093
    14 -13 17 3 0.000010 0.000010 0.472383
    14 -13 18 3 0.000003 0.000003 0.454704
    14 -13 19 3 0.000007 0.000007 0.438016
    14 -12 0 3 0.000048 0.000048 0.829054
    14 -12 1 3 0.000002 0.000002 0.826177
    14 -12 2 3 0.000056 0.000056 0.817723
    14 -12 3 3 0.000010 0.000010 0.804191
    14 -12 4 3 0.000055 0.000056 0.786328
    14 -12 5 3 0.000022 0.000023 0.765019
    14 -12 6 3 0.000038 0.000037 0.741186
    14 -12 7 3 0.000028 0.000027 0.715699
    14 -12 8 3 0.000045 0.000044 0.689324
    14 -12 9 3 0.000030 0.000030 0.662691
    14 -12 10 3 0.000021 0.000021 0.636294
    14 -12 11 3 0.000032 0.000033 0.610496
    14 -12 12 3 0.000024 0.000024 0.585553
    14 -12 13 3 0.000033 0.000033 0.561630
    14 -12 14 3 0.000017 0.000017 0.538823
    14 -12 15 3 0.000032 0.000031 0.517177
    14 -12 16 3 0.000014 0.000013 0.496697
    14 -12 17 3 0.000025 0.000025 0.477365
    14 -12 18 3 0.000006 0.000006 0.459141
    14 -12 19 3 0.000019 0.000019 0.441979
    14 -11 0 3 0.000009 0.000009 0.851635
    14 -11 1 3 0.000003 0.000003 0.848517
    14 -11 2 3 0.000018 0.000019 0.839366
    14 -11 3 3 0.000020 0.000020 0.824750
    14 -11 4 3 0.000007 0.000007 0.805515
    14 -11 5 3 0.000050 0.000051 0.782653
    14 -11 6 3 0.000008 0.000008 0.757188
    14 -11 7 3 0.000057 0.000057 0.730075
    14 -11 8 3 0.000004 0.000003 0.702141
    14 -11 9 3 0.000061 0.000060 0.674055
    14 -11 10 3 0.000003 0.000003 0.646333
    14 -11 11 3 0.000068 0.000066 0.619346
    14 -11 12 3 0.000006 0.000006 0.593348
    14 -11 13 3 0.000068 0.000069 0.568497
    14 -11 14 3 0.000004 0.000004 0.544878
    14 -11 15 3 0.000056 0.000055 0.522524
    14 -11 16 3 0.000008 0.000008 0.501429
    14 -11 17 3 0.000042 0.000042 0.481560
    14 -11 18 3 0.000007 0.000007 0.462871
    14 -11 19 3 0.000032 0.000031 0.445302
    14 -11 20 3 0.000008 0.000008 0.428791
    14 -10 0 3 0.000069 0.000071 0.870532
    14 -10 1 3 0.000002 0.000002 0.867203
    14 -10 2 3 0.000147 0.000149 0.857441
    14 -10 3 3 0.000005 0.000005 0.841879
    14 -10 4 3 0.000123 0.000124 0.821449
    14 -10 5 3 0.000016 0.000016 0.797244
    14 -10 6 3 0.000102 0.000105 0.770377
    14 -10 7 3 0.000018 0.000018 0.741876
    14 -10 8 3 0.000065 0.000065 0.712619
    14 -10 9 3 0.000026 0.000026 0.683309
    14 -10 10 3 0.000043 0.000042 0.654478
    14 -10 11 3 0.000024 0.000025 0.626501
    14 -10 12 3 0.000020 0.000020 0.599631
    14 -10 13 3 0.000026 0.000026 0.574016
    14 -10 14 3 0.000011 0.000011 0.549732
    14 -10 15 3 0.000015 0.000015 0.526800
    14 -10 16 3 0.000005 0.000005 0.505203
    14 -10 17 3 0.000012 0.000012 0.484901
    14 -10 18 3 0.000004 0.000004 0.465835
    14 -10 19 3 0.000009 0.000009 0.447939
    14 -10 20 3 0.000002 0.000002 0.431144
    14 -9 0 3 0.000014 0.000014 0.884828
    14 -9 1 3 0.000005 0.000005 0.881333
    14 -9 2 3 0.000028 0.000029 0.871091
    14 -9 3 3 0.000007 0.000007 0.854788
    14 -9 4 3 0.000040 0.000042 0.833428
    14 -9 5 3 0.000037 0.000037 0.808181
    14 -9 6 3 0.000028 0.000028 0.780232
    14 -9 7 3 0.000046 0.000045 0.750664
    14 -9 8 3 0.000029 0.000029 0.720397
    14 -9 9 3 0.000071 0.000069 0.690157
    14 -9 10 3 0.000019 0.000019 0.660488
    14 -9 11 3 0.000061 0.000061 0.631767
    14 -9 12 3 0.000018 0.000018 0.604243
    14 -9 13 3 0.000063 0.000064 0.578057
    14 -9 14 3 0.000009 0.000009 0.553279
    14 -9 15 3 0.000042 0.000042 0.529919
    14 -9 16 3 0.000011 0.000011 0.507952
    14 -9 17 3 0.000035 0.000035 0.487330
    14 -9 18 3 0.000007 0.000008 0.467987
    14 -9 19 3 0.000024 0.000024 0.449852
    14 -9 20 3 0.000007 0.000007 0.432849
    14 -8 0 3 0.000021 0.000021 0.893750
    14 -8 1 3 0.000007 0.000007 0.890149
    14 -8 2 3 0.000056 0.000056 0.879601
    14 -8 3 3 0.000018 0.000019 0.862824
    14 -8 4 3 0.000022 0.000022 0.840871
    14 -8 5 3 0.000042 0.000043 0.814963
    14 -8 6 3 0.000033 0.000034 0.786329
    14 -8 7 3 0.000076 0.000076 0.756090
    14 -8 8 3 0.000013 0.000013 0.725188
    14 -8 9 3 0.000122 0.000119 0.694367
    14 -8 10 3 0.000010 0.000010 0.664174
    14 -8 11 3 0.000100 0.000100 0.634991
    14 -8 12 3 0.000004 0.000004 0.607061
    14 -8 13 3 0.000082 0.000084 0.580524
    14 -8 14 3 0.000007 0.000007 0.555440
    14 -8 15 3 0.000069 0.000069 0.531817
    14 -8 16 3 0.000007 0.000007 0.509623
    14 -8 17 3 0.000051 0.000052 0.488805
    14 -8 18 3 0.000007 0.000007 0.469293
    14 -8 19 3 0.000033 0.000033 0.451012
    14 -8 20 3 0.000008 0.000009 0.433881
    14 -7 0 3 0.000042 0.000040 0.896785
    14 -7 1 3 0.000001 0.000001 0.893147
    14 -7 2 3 0.000119 0.000117 0.882493
    14 -7 3 3 0.000009 0.000009 0.865554
    14 -7 4 3 0.000049 0.000048 0.843397
    14 -7 5 3 0.000027 0.000028 0.817262
    14 -7 6 3 0.000069 0.000072 0.788393
    14 -7 7 3 0.000025 0.000026 0.757924
    14 -7 8 3 0.000029 0.000029 0.726806
    14 -7 9 3 0.000006 0.000006 0.695787
    14 -7 10 3 0.000038 0.000038 0.665417
    14 -7 11 3 0.000022 0.000022 0.636077
    14 -7 12 3 0.000014 0.000014 0.608010
    14 -7 13 3 0.000024 0.000024 0.581353
    14 -7 14 3 0.000019 0.000019 0.556166
    14 -7 15 3 0.000017 0.000017 0.532454
    14 -7 16 3 0.000005 0.000005 0.510184
    14 -7 17 3 0.000011 0.000011 0.489300
    14 -7 18 3 0.000005 0.000005 0.469731
    14 -7 19 3 0.000013 0.000013 0.451400
    14 -7 20 3 0.000001 0.000001 0.434227
    14 -6 0 3 0.000007 0.000006 0.893750
    14 -6 1 3 0.000008 0.000007 0.890149
    14 -6 2 3 0.000011 0.000011 0.879601
    14 -6 3 3 0.000013 0.000013 0.862824
    14 -6 4 3 0.000005 0.000005 0.840871
    14 -6 5 3 0.000035 0.000036 0.814963
    14 -6 6 3 0.000010 0.000010 0.786329
    14 -6 7 3 0.000051 0.000051 0.756090
    14 -6 8 3 0.000009 0.000009 0.725188
    14 -6 9 3 0.000102 0.000099 0.694367
    14 -6 10 3 0.000010 0.000010 0.664174
    14 -6 11 3 0.000070 0.000070 0.634991
    14 -6 12 3 0.000010 0.000010 0.607061
    14 -6 13 3 0.000065 0.000067 0.580524
    14 -6 14 3 0.000011 0.000011 0.555440
    14 -6 15 3 0.000052 0.000052 0.531817
    14 -6 16 3 0.000010 0.000010 0.509623
    14 -6 17 3 0.000048 0.000048 0.488805
    14 -6 18 3 0.000007 0.000008 0.469293
    14 -6 19 3 0.000024 0.000024 0.451012
    14 -6 20 3 0.000006 0.000006 0.433881
    14 -5 0 3 0.000028 0.000028 0.884828
    14 -5 1 3 0.000006 0.000006 0.881333
    14 -5 2 3 0.000057 0.000059 0.871091
    14 -5 3 3 0.000014 0.000015 0.854788
    14 -5 4 3 0.000055 0.000057 0.833428
    14 -5 5 3 0.000073 0.000073 0.808181
    14 -5 6 3 0.000039 0.000040 0.780232
    14 -5 7 3 0.000076 0.000074 0.750664
    14 -5 8 3 0.000023 0.000023 0.720397
    14 -5 9 3 0.000115 0.000112 0.690157
    14 -5 10 3 0.000015 0.000015 0.660488
    14 -5 11 3 0.000093 0.000093 0.631767
    14 -5 12 3 0.000007 0.000007 0.604243
    14 -5 13 3 0.000101 0.000102 0.578057
    14 -5 14 3 0.000007 0.000007 0.553279
    14 -5 15 3 0.000066 0.000065 0.529919
    14 -5 16 3 0.000006 0.000006 0.507952
    14 -5 17 3 0.000057 0.000058 0.487330
    14 -5 18 3 0.000008 0.000008 0.467987
    14 -5 19 3 0.000033 0.000033 0.449852
    14 -5 20 3 0.000007 0.000007 0.432849
    14 -4 0 3 0.000069 0.000070 0.870532
    14 -4 1 3 0.000002 0.000002 0.867203
    14 -4 2 3 0.000143 0.000145 0.857441
    14 -4 3 3 0.000003 0.000003 0.841879
    14 -4 4 3 0.000125 0.000125 0.821449
    14 -4 5 3 0.000015 0.000015 0.797244
    14 -4 6 3 0.000099 0.000102 0.770377
    14 -4 7 3 0.000012 0.000012 0.741876
    14 -4 8 3 0.000067 0.000066 0.712619
    14 -4 9 3 0.000020 0.000020 0.683309
    14 -4 10 3 0.000044 0.000044 0.654478
    14 -4 11 3 0.000018 0.000018 0.626501
    14 -4 12 3 0.000022 0.000023 0.599631
    14 -4 13 3 0.000024 0.000025 0.574016
    14 -4 14 3 0.000013 0.000013 0.549732
    14 -4 15 3 0.000012 0.000012 0.526800
    14 -4 16 3 0.000006 0.000006 0.505203
    14 -4 17 3 0.000011 0.000011 0.484901
    14 -4 18 3 0.000004 0.000004 0.465835
    14 -4 19 3 0.000007 0.000007 0.447939
    14 -4 20 3 0.000002 0.000002 0.431144
    14 -3 0 3 0.000000 0.000000 0.851635
    14 -3 1 3 0.000004 0.000004 0.848517
    14 -3 2 3 0.000001 0.000001 0.839366
    14 -3 3 3 0.000017 0.000017 0.824750
    14 -3 4 3 0.000001 0.000001 0.805515
    14 -3 5 3 0.000045 0.000046 0.782653
    14 -3 6 3 0.000005 0.000005 0.757188
    14 -3 7 3 0.000044 0.000045 0.730075
    14 -3 8 3 0.000004 0.000004 0.702141
    14 -3 9 3 0.000058 0.000057 0.674055
    14 -3 10 3 0.000006 0.000006 0.646333
    14 -3 11 3 0.000054 0.000053 0.619346
    14 -3 12 3 0.000005 0.000005 0.593348
    14 -3 13 3 0.000060 0.000061 0.568497
    14 -3 14 3 0.000010 0.000010 0.544878
    14 -3 15 3 0.000048 0.000047 0.522524
    14 -3 16 3 0.000008 0.000008 0.501429
    14 -3 17 3 0.000041 0.000042 0.481560
    14 -3 18 3 0.000007 0.000007 0.462871
    14 -3 19 3 0.000027 0.000027 0.445302
    14 -3 20 3 0.000007 0.000007 0.428791
    14 -2 0 3 0.000060 0.000061 0.829054
    14 -2 1 3 0.000005 0.000005 0.826177
    14 -2 2 3 0.000066 0.000067 0.817723
    14 -2 3 3 0.000019 0.000020 0.804191
    14 -2 4 3 0.000059 0.000061 0.786328
    14 -2 5 3 0.000046 0.000047 0.765019
    14 -2 6 3 0.000037 0.000037 0.741186
    14 -2 7 3 0.000059 0.000058 0.715699
    14 -2 8 3 0.000038 0.000037 0.689324
    14 -2 9 3 0.000078 0.000079 0.662691
    14 -2 10 3 0.000012 0.000012 0.636294
    14 -2 11 3 0.000068 0.000070 0.610496
    14 -2 12 3 0.000016 0.000016 0.585553
    14 -2 13 3 0.000071 0.000071 0.561630
    14 -2 14 3 0.000009 0.000009 0.538823
    14 -2 15 3 0.000059 0.000058 0.517177
    14 -2 16 3 0.000011 0.000011 0.496697
    14 -2 17 3 0.000049 0.000049 0.477365
    14 -2 18 3 0.000007 0.000007 0.459141
    14 -2 19 3 0.000030 0.000030 0.441979
    14 -1 0 3 0.000063 0.000063 0.803751
    14 -1 1 3 0.000002 0.000002 0.801129
    14 -1 2 3 0.000087 0.000089 0.793413
    14 -1 3 3 0.000003 0.000003 0.781035
    14 -1 4 3 0.000121 0.000124 0.764640
    14 -1 5 3 0.000011 0.000010 0.745003
    14 -1 6 3 0.000058 0.000058 0.722939
    14 -1 7 3 0.000013 0.000012 0.699230
    14 -1 8 3 0.000062 0.000061 0.674573
    14 -1 9 3 0.000023 0.000023 0.649553
    14 -1 10 3 0.000028 0.000028 0.624637
    14 -1 11 3 0.000017 0.000017 0.600178
    14 -1 12 3 0.000028 0.000029 0.576430
    14 -1 13 3 0.000015 0.000016 0.553565
    14 -1 14 3 0.000007 0.000007 0.531689
    14 -1 15 3 0.000013 0.000013 0.510859
    14 -1 16 3 0.000009 0.000009 0.491093
    14 -1 17 3 0.000011 0.000011 0.472383
    14 -1 18 3 0.000003 0.000003 0.454704
    14 -1 19 3 0.000007 0.000007 0.438016
    14 0 0 3 0.000002 0.000002 0.776639
    14 0 1 3 0.000003 0.000003 0.774272
    14 0 2 3 0.000005 0.000005 0.767300
    14 0 3 3 0.000009 0.000009 0.756088
    14 0 4 3 0.000002 0.000002 0.741185
    14 0 5 3 0.000040 0.000040 0.723259
    14 0 6 3 0.000002 0.000002 0.703020
    14 0 7 3 0.000049 0.000049 0.681159
    14 0 8 3 0.000000 0.000000 0.658304
    14 0 9 3 0.000072 0.000072 0.634990
    14 0 10 3 0.000002 0.000002 0.611653
    14 0 11 3 0.000065 0.000065 0.588633
    14 0 12 3 0.000002 0.000002 0.566179
    14 0 13 3 0.000067 0.000068 0.544468
    14 0 14 3 0.000005 0.000005 0.523613
    14 0 15 3 0.000046 0.000046 0.503683
    14 0 16 3 0.000005 0.000005 0.484708
    14 0 17 3 0.000040 0.000040 0.466692
    14 0 18 3 0.000006 0.000006 0.449621
    14 0 19 3 0.000024 0.000024 0.433467
    15 -14 0 3 0.000050 0.000048 0.748524
    15 -14 1 3 0.000002 0.000002 0.746405
    15 -14 2 3 0.000092 0.000092 0.740153
    15 -14 3 3 0.000010 0.000010 0.730074
    15 -14 4 3 0.000070 0.000067 0.716630
    15 -14 5 3 0.000045 0.000043 0.700389
    15 -14 6 3 0.000052 0.000052 0.681962
    15 -14 7 3 0.000055 0.000055 0.661953
    15 -14 8 3 0.000037 0.000037 0.640919
    15 -14 9 3 0.000077 0.000075 0.619345
    15 -14 10 3 0.000020 0.000020 0.597633
    15 -14 11 3 0.000073 0.000073 0.576106
    15 -14 12 3 0.000013 0.000013 0.555005
    15 -14 13 3 0.000074 0.000074 0.534508
    15 -14 14 3 0.000010 0.000010 0.514736
    15 -14 15 3 0.000050 0.000050 0.495767
    15 -14 16 3 0.000009 0.000009 0.477641
    15 -14 17 3 0.000042 0.000041 0.460374
    15 -14 18 3 0.000005 0.000005 0.443963
    15 -14 19 3 0.000026 0.000026 0.428391
    15 -13 0 3 0.000041 0.000042 0.770763
    15 -13 1 3 0.000001 0.000001 0.768449
    15 -13 2 3 0.000098 0.000098 0.761632
    15 -13 3 3 0.000000 0.000000 0.750662
    15 -13 4 3 0.000086 0.000085 0.736072
    15 -13 5 3 0.000003 0.000003 0.718505
    15 -13 6 3 0.000047 0.000045 0.698652
    15 -13 7 3 0.000001 0.000001 0.677184
    15 -13 8 3 0.000028 0.000027 0.654714
    15 -13 9 3 0.000005 0.000005 0.631766
    15 -13 10 3 0.000029 0.000029 0.608771
    15 -13 11 3 0.000003 0.000003 0.586062
    15 -13 12 3 0.000018 0.000018 0.563890
    15 -13 13 3 0.000004 0.000004 0.542431
    15 -13 14 3 0.000007 0.000007 0.521801
    15 -13 15 3 0.000002 0.000002 0.502069
    15 -13 16 3 0.000003 0.000004 0.483269
    15 -13 17 3 0.000003 0.000003 0.465408
    15 -13 18 3 0.000002 0.000002 0.448472
    15 -13 19 3 0.000001 0.000001 0.432437
    15 -12 0 3 0.000642 0.000658 0.790890
    15 -12 1 3 0.000000 0.000000 0.788391
    15 -12 2 3 0.001248 0.001275 0.781035
    15 -12 3 3 0.000001 0.000001 0.769218
    15 -12 4 3 0.001152 0.001127 0.753542
    15 -12 5 3 0.000005 0.000005 0.734727
    15 -12 6 3 0.000745 0.000745 0.713538
    15 -12 7 3 0.000004 0.000004 0.690713
    15 -12 8 3 0.000516 0.000522 0.666916
    15 -12 9 3 0.000003 0.000003 0.642708
    15 -12 10 3 0.000383 0.000373 0.618543
    15 -12 11 3 0.000004 0.000004 0.594766
    15 -12 12 3 0.000225 0.000227 0.571630
    15 -12 13 3 0.000004 0.000004 0.549310
    15 -12 14 3 0.000111 0.000109 0.527916
    15 -12 15 3 0.000001 0.000001 0.507509
    15 -12 16 3 0.000051 0.000051 0.488115
    15 -12 17 3 0.000001 0.000001 0.469731
    15 -12 18 3 0.000022 0.000022 0.452337
    15 -12 19 3 0.000000 0.000000 0.435899
    15 -11 0 3 0.000056 0.000056 0.808180
    15 -11 1 3 0.000003 0.000003 0.805514
    15 -11 2 3 0.000094 0.000096 0.797672
    15 -11 3 3 0.000015 0.000015 0.785097
    15 -11 4 3 0.000060 0.000061 0.768450
    15 -11 5 3 0.000046 0.000045 0.748526
    15 -11 6 3 0.000056 0.000057 0.726157
    15 -11 7 3 0.000056 0.000054 0.702140
    15 -11 8 3 0.000034 0.000035 0.677185
    15 -11 9 3 0.000074 0.000073 0.651884
    15 -11 10 3 0.000022 0.000022 0.626709
    15 -11 11 3 0.000068 0.000067 0.602015
    15 -11 12 3 0.000024 0.000024 0.578057
    15 -11 13 3 0.000069 0.000070 0.555005
    15 -11 14 3 0.000010 0.000011 0.532965
    15 -11 15 3 0.000054 0.000054 0.511990
    15 -11 16 3 0.000013 0.000013 0.492098
    15 -11 17 3 0.000046 0.000046 0.473277
    15 -11 18 3 0.000009 0.000009 0.455501
    15 -11 19 3 0.000029 0.000029 0.438728
    15 -10 0 3 0.000056 0.000056 0.821917
    15 -10 1 3 0.000001 0.000001 0.819114
    15 -10 2 3 0.000094 0.000095 0.810872
    15 -10 3 3 0.000002 0.000002 0.797672
    15 -10 4 3 0.000057 0.000058 0.780231
    15 -10 5 3 0.000010 0.000010 0.759401
    15 -10 6 3 0.000084 0.000083 0.736073
    15 -10 7 3 0.000008 0.000008 0.711093
    15 -10 8 3 0.000053 0.000054 0.685205
    15 -10 9 3 0.000013 0.000013 0.659029
    15 -10 10 3 0.000027 0.000027 0.633050
    15 -10 11 3 0.000011 0.000011 0.607629
    15 -10 12 3 0.000013 0.000013 0.583022
    15 -10 13 3 0.000014 0.000014 0.559395
    15 -10 14 3 0.000015 0.000015 0.536849
    15 -10 15 3 0.000009 0.000009 0.515430
    15 -10 16 3 0.000005 0.000005 0.495150
    15 -10 17 3 0.000008 0.000008 0.475991
    15 -10 18 3 0.000002 0.000002 0.457918
    15 -10 19 3 0.000006 0.000006 0.440887
    15 -9 0 3 0.000635 0.000644 0.831475
    15 -9 1 3 0.000002 0.000002 0.828573
    15 -9 2 3 0.001272 0.001294 0.820045
    15 -9 3 3 0.000001 0.000001 0.806400
    15 -9 4 3 0.001080 0.001123 0.788392
    15 -9 5 3 0.000003 0.000004 0.766920
    15 -9 6 3 0.000905 0.000878 0.742914
    15 -9 7 3 0.000005 0.000005 0.717255
    15 -9 8 3 0.000610 0.000595 0.690714
    15 -9 9 3 0.000002 0.000002 0.663926
    15 -9 10 3 0.000410 0.000410 0.637386
    15 -9 11 3 0.000003 0.000003 0.611461
    15 -9 12 3 0.000226 0.000225 0.586404
    15 -9 13 3 0.000003 0.000003 0.562380
    15 -9 14 3 0.000123 0.000121 0.539486
    15 -9 15 3 0.000001 0.000001 0.517763
    15 -9 16 3 0.000055 0.000055 0.497216
    15 -9 17 3 0.000000 0.000000 0.477826
    15 -9 18 3 0.000028 0.000028 0.459551
    15 -9 19 3 0.000000 0.000000 0.442344
    15 -8 0 3 0.000026 0.000027 0.836380
    15 -8 1 3 0.000008 0.000008 0.833427
    15 -8 2 3 0.000079 0.000079 0.824750
    15 -8 3 3 0.000016 0.000016 0.810873
    15 -8 4 3 0.000112 0.000114 0.792570
    15 -8 5 3 0.000052 0.000054 0.770764
    15 -8 6 3 0.000054 0.000053 0.746407
    15 -8 7 3 0.000063 0.000062 0.720396
    15 -8 8 3 0.000042 0.000040 0.693518
    15 -8 9 3 0.000100 0.000101 0.666415
    15 -8 10 3 0.000030 0.000030 0.639588
    15 -8 11 3 0.000079 0.000080 0.613404
    15 -8 12 3 0.000023 0.000023 0.588117
    15 -8 13 3 0.000082 0.000083 0.563891
    15 -8 14 3 0.000009 0.000009 0.540819
    15 -8 15 3 0.000062 0.000061 0.518941
    15 -8 16 3 0.000012 0.000012 0.498260
    15 -8 17 3 0.000051 0.000052 0.478751
    15 -8 18 3 0.000007 0.000007 0.460375
    15 -8 19 3 0.000031 0.000030 0.443078
    15 -7 0 3 0.000039 0.000041 0.836380
    15 -7 1 3 0.000003 0.000003 0.833427
    15 -7 2 3 0.000109 0.000110 0.824750
    15 -7 3 3 0.000003 0.000003 0.810873
    15 -7 4 3 0.000111 0.000113 0.792570
    15 -7 5 3 0.000012 0.000012 0.770764
    15 -7 6 3 0.000081 0.000078 0.746407
    15 -7 7 3 0.000013 0.000012 0.720396
    15 -7 8 3 0.000050 0.000048 0.693518
    15 -7 9 3 0.000027 0.000027 0.666415
    15 -7 10 3 0.000047 0.000046 0.639588
    15 -7 11 3 0.000018 0.000018 0.613404
    15 -7 12 3 0.000024 0.000024 0.588117
    15 -7 13 3 0.000019 0.000020 0.563891
    15 -7 14 3 0.000011 0.000010 0.540819
    15 -7 15 3 0.000015 0.000015 0.518941
    15 -7 16 3 0.000007 0.000007 0.498260
    15 -7 17 3 0.000014 0.000014 0.478751
    15 -7 18 3 0.000007 0.000007 0.460375
    15 -7 19 3 0.000008 0.000008 0.443078
    15 -6 0 3 0.000622 0.000630 0.831475
    15 -6 1 3 0.000004 0.000004 0.828573
    15 -6 2 3 0.001268 0.001290 0.820045
    15 -6 3 3 0.000001 0.000001 0.806400
    15 -6 4 3 0.001093 0.001137 0.788392
    15 -6 5 3 0.000002 0.000002 0.766920
    15 -6 6 3 0.000910 0.000883 0.742914
    15 -6 7 3 0.000001 0.000001 0.717255
    15 -6 8 3 0.000616 0.000600 0.690714
    15 -6 9 3 0.000008 0.000009 0.663926
    15 -6 10 3 0.000410 0.000410 0.637386
    15 -6 11 3 0.000001 0.000001 0.611461
    15 -6 12 3 0.000227 0.000226 0.586404
    15 -6 13 3 0.000002 0.000002 0.562380
    15 -6 14 3 0.000119 0.000117 0.539486
    15 -6 15 3 0.000001 0.000001 0.517763
    15 -6 16 3 0.000056 0.000056 0.497216
    15 -6 17 3 0.000001 0.000001 0.477826
    15 -6 18 3 0.000027 0.000027 0.459551
    15 -6 19 3 0.000000 0.000000 0.442344
    15 -5 0 3 0.000060 0.000060 0.821917
    15 -5 1 3 0.000003 0.000002 0.819114
    15 -5 2 3 0.000094 0.000096 0.810872
    15 -5 3 3 0.000010 0.000010 0.797672
    15 -5 4 3 0.000055 0.000056 0.780231
    15 -5 5 3 0.000054 0.000055 0.759401
    15 -5 6 3 0.000075 0.000074 0.736073
    15 -5 7 3 0.000052 0.000052 0.711093
    15 -5 8 3 0.000050 0.000051 0.685205
    15 -5 9 3 0.000070 0.000070 0.659029
    15 -5 10 3 0.000028 0.000028 0.633050
    15 -5 11 3 0.000065 0.000066 0.607629
    15 -5 12 3 0.000017 0.000017 0.583022
    15 -5 13 3 0.000075 0.000076 0.559395
    15 -5 14 3 0.000017 0.000017 0.536849
    15 -5 15 3 0.000049 0.000048 0.515430
    15 -5 16 3 0.000011 0.000010 0.495150
    15 -5 17 3 0.000041 0.000042 0.475991
    15 -5 18 3 0.000009 0.000009 0.457918
    15 -5 19 3 0.000027 0.000027 0.440887
    15 -4 0 3 0.000056 0.000056 0.808180
    15 -4 1 3 0.000001 0.000001 0.805514
    15 -4 2 3 0.000116 0.000118 0.797672
    15 -4 3 3 0.000006 0.000007 0.785097
    15 -4 4 3 0.000072 0.000074 0.768450
    15 -4 5 3 0.000012 0.000012 0.748526
    15 -4 6 3 0.000069 0.000069 0.726157
    15 -4 7 3 0.000015 0.000015 0.702140
    15 -4 8 3 0.000042 0.000044 0.677185
    15 -4 9 3 0.000017 0.000017 0.651884
    15 -4 10 3 0.000038 0.000038 0.626709
    15 -4 11 3 0.000019 0.000019 0.602015
    15 -4 12 3 0.000023 0.000023 0.578057
    15 -4 13 3 0.000018 0.000019 0.555005
    15 -4 14 3 0.000022 0.000022 0.532965
    15 -4 15 3 0.000018 0.000018 0.511990
    15 -4 16 3 0.000010 0.000010 0.492098
    15 -4 17 3 0.000015 0.000015 0.473277
    15 -4 18 3 0.000006 0.000006 0.455501
    15 -4 19 3 0.000011 0.000011 0.438728
    15 -3 0 3 0.000635 0.000650 0.790890
    15 -3 1 3 0.000001 0.000001 0.788391
    15 -3 2 3 0.001264 0.001291 0.781035
    15 -3 3 3 0.000003 0.000003 0.769218
    15 -3 4 3 0.001138 0.001113 0.753542
    15 -3 5 3 0.000003 0.000003 0.734727
    15 -3 6 3 0.000754 0.000755 0.713538
    15 -3 7 3 0.000004 0.000003 0.690713
    15 -3 8 3 0.000513 0.000519 0.666916
    15 -3 9 3 0.000007 0.000007 0.642708
    15 -3 10 3 0.000383 0.000374 0.618543
    15 -3 11 3 0.000003 0.000003 0.594766
    15 -3 12 3 0.000226 0.000228 0.571630
    15 -3 13 3 0.000003 0.000003 0.549310
    15 -3 14 3 0.000110 0.000109 0.527916
    15 -3 15 3 0.000002 0.000002 0.507509
    15 -3 16 3 0.000052 0.000052 0.488115
    15 -3 17 3 0.000001 0.000001 0.469731
    15 -3 18 3 0.000022 0.000022 0.452337
    15 -3 19 3 0.000000 0.000000 0.435899
    15 -2 0 3 0.000028 0.000029 0.770763
    15 -2 1 3 0.000003 0.000003 0.768449
    15 -2 2 3 0.000090 0.000091 0.761632
    15 -2 3 3 0.000008 0.000008 0.750662
    15 -2 4 3 0.000072 0.000071 0.736072
    15 -2 5 3 0.000022 0.000021 0.718505
    15 -2 6 3 0.000044 0.000042 0.698652
    15 -2 7 3 0.000032 0.000033 0.677184
    15 -2 8 3 0.000021 0.000021 0.654714
    15 -2 9 3 0.000054 0.000054 0.631766
    15 -2 10 3 0.000036 0.000036 0.608771
    15 -2 11 3 0.000047 0.000047 0.586062
    15 -2 12 3 0.000021 0.000021 0.563890
    15 -2 13 3 0.000045 0.000045 0.542431
    15 -2 14 3 0.000015 0.000015 0.521801
    15 -2 15 3 0.000036 0.000036 0.502069
    15 -2 16 3 0.000009 0.000010 0.483269
    15 -2 17 3 0.000030 0.000030 0.465408
    15 -2 18 3 0.000009 0.000009 0.448472
    15 -2 19 3 0.000020 0.000020 0.432437
    15 -1 0 3 0.000037 0.000035 0.748524
    15 -1 1 3 0.000001 0.000001 0.746405
    15 -1 2 3 0.000071 0.000071 0.740153
    15 -1 3 3 0.000005 0.000005 0.730074
    15 -1 4 3 0.000050 0.000048 0.716630
    15 -1 5 3 0.000018 0.000017 0.700389
    15 -1 6 3 0.000058 0.000059 0.681962
    15 -1 7 3 0.000024 0.000024 0.661953
    15 -1 8 3 0.000038 0.000038 0.640919
    15 -1 9 3 0.000025 0.000024 0.619345
    15 -1 10 3 0.000029 0.000029 0.597633
    15 -1 11 3 0.000031 0.000031 0.576106
    15 -1 12 3 0.000017 0.000018 0.555005
    15 -1 13 3 0.000031 0.000031 0.534508
    15 -1 14 3 0.000016 0.000016 0.514736
    15 -1 15 3 0.000022 0.000022 0.495767
    15 -1 16 3 0.000008 0.000008 0.477641
    15 -1 17 3 0.000017 0.000017 0.460374
    15 -1 18 3 0.000006 0.000006 0.443963
    15 -1 19 3 0.000014 0.000014 0.428391
    15 0 0 3 0.000433 0.000438 0.724863
    15 0 1 3 0.000000 0.000000 0.722938
    15 0 2 3 0.000817 0.000784 0.717253
    15 0 3 3 0.000001 0.000001 0.708069
    15 0 4 3 0.000610 0.000581 0.695784
    15 0 5 3 0.000002 0.000002 0.680891
    15 0 6 3 0.000593 0.000598 0.663924
    15 0 7 3 0.000002 0.000002 0.645419
    15 0 8 3 0.000413 0.000417 0.625877
    15 0 9 3 0.000003 0.000003 0.605739
    15 0 10 3 0.000238 0.000237 0.585382
    15 0 11 3 0.000002 0.000002 0.565107
    15 0 12 3 0.000130 0.000130 0.545151
    15 0 13 3 0.000002 0.000002 0.525689
    15 0 14 3 0.000095 0.000095 0.506846
    15 0 15 3 0.000001 0.000001 0.488705
    15 0 16 3 0.000038 0.000038 0.471316
    15 0 17 3 0.000001 0.000001 0.454703
    15 0 18 3 0.000015 0.000015 0.438871
    16 -15 0 3 0.000036 0.000035 0.700388
    16 -15 1 3 0.000003 0.000003 0.698651
    16 -15 2 3 0.000050 0.000048 0.693516
    16 -15 3 3 0.000012 0.000012 0.685203
    16 -15 4 3 0.000044 0.000044 0.674053
    16 -15 5 3 0.000014 0.000014 0.660485
    16 -15 6 3 0.000045 0.000046 0.644965
    16 -15 7 3 0.000027 0.000028 0.627960
    16 -15 8 3 0.000039 0.000040 0.609918
    16 -15 9 3 0.000044 0.000044 0.591237
    16 -15 10 3 0.000017 0.000017 0.572262
    16 -15 11 3 0.000036 0.000036 0.553277
    16 -15 12 3 0.000013 0.000013 0.534508
    16 -15 13 3 0.000031 0.000031 0.516126
    16 -15 14 3 0.000012 0.000012 0.498259
    16 -15 15 3 0.000031 0.000031 0.480994
    16 -15 16 3 0.000008 0.000008 0.464387
    16 -15 17 3 0.000025 0.000025 0.448472
    16 -15 18 3 0.000004 0.000004 0.433260
    16 -14 0 3 0.000046 0.000045 0.720078
    16 -14 1 3 0.000004 0.000004 0.718191
    16 -14 2 3 0.000065 0.000064 0.712616
    16 -14 3 3 0.000004 0.000004 0.703607
    16 -14 4 3 0.000049 0.000048 0.691550
    16 -14 5 3 0.000005 0.000005 0.676921
    16 -14 6 3 0.000049 0.000048 0.660242
    16 -14 7 3 0.000006 0.000006 0.642035
    16 -14 8 3 0.000042 0.000041 0.622789
    16 -14 9 3 0.000014 0.000014 0.602939
    16 -14 10 3 0.000021 0.000021 0.582853
    16 -14 11 3 0.000008 0.000008 0.562831
    16 -14 12 3 0.000016 0.000016 0.543107
    16 -14 13 3 0.000009 0.000009 0.523856
    16 -14 14 3 0.000013 0.000013 0.505202
    16 -14 15 3 0.000009 0.000009 0.487231
    16 -14 16 3 0.000007 0.000007 0.469994
    16 -14 17 3 0.000009 0.000009 0.453515
    16 -14 18 3 0.000002 0.000002 0.437802
    16 -13 0 3 0.000006 0.000006 0.738104
    16 -13 1 3 0.000002 0.000002 0.736071
    16 -13 2 3 0.000010 0.000010 0.730073
    16 -13 3 3 0.000004 0.000004 0.720395
    16 -13 4 3 0.000010 0.000010 0.707469
    16 -13 5 3 0.000001 0.000001 0.691830
    16 -13 6 3 0.000003 0.000003 0.674053
    16 -13 7 3 0.000002 0.000002 0.654713
    16 -13 8 3 0.000002 0.000002 0.634341
    16 -13 9 3 0.000006 0.000006 0.613403
    16 -13 10 3 0.000002 0.000002 0.592289
    16 -13 11 3 0.000003 0.000003 0.571314
    16 -13 12 3 0.000001 0.000001 0.550717
    16 -13 13 3 0.000003 0.000003 0.530675
    16 -13 14 3 0.000000 0.000000 0.511310
    16 -13 15 3 0.000003 0.000003 0.492703
    16 -13 16 3 0.000000 0.000000 0.474899
    16 -13 17 3 0.000002 0.000002 0.457918
    16 -13 18 3 0.000000 0.000000 0.441759
    16 -12 0 3 0.000024 0.000023 0.753903
    16 -12 1 3 0.000001 0.000001 0.751738
    16 -12 2 3 0.000062 0.000061 0.745352
    16 -12 3 3 0.000002 0.000002 0.735062
    16 -12 4 3 0.000049 0.000048 0.721346
    16 -12 5 3 0.000016 0.000016 0.704789
    16 -12 6 3 0.000031 0.000031 0.686022
    16 -12 7 3 0.000020 0.000020 0.665664
    16 -12 8 3 0.000019 0.000019 0.644286
    16 -12 9 3 0.000028 0.000028 0.622381
    16 -12 10 3 0.000023 0.000023 0.600360
    16 -12 11 3 0.000029 0.000029 0.578547
    16 -12 12 3 0.000015 0.000015 0.557187
    16 -12 13 3 0.000031 0.000031 0.536456
    16 -12 14 3 0.000011 0.000011 0.516476
    16 -12 15 3 0.000020 0.000020 0.497320
    16 -12 16 3 0.000007 0.000007 0.479029
    16 -12 17 3 0.000016 0.000016 0.461617
    16 -12 18 3 0.000006 0.000006 0.445078
    16 -12 19 3 0.000013 0.000012 0.429392
    16 -11 0 3 0.000049 0.000051 0.766918
    16 -11 1 3 0.000001 0.000001 0.764639
    16 -11 2 3 0.000070 0.000071 0.757922
    16 -11 3 3 0.000003 0.000003 0.747110
    16 -11 4 3 0.000082 0.000081 0.732721
    16 -11 5 3 0.000012 0.000012 0.715388
    16 -11 6 3 0.000050 0.000048 0.695785
    16 -11 7 3 0.000010 0.000010 0.674573
    16 -11 8 3 0.000047 0.000046 0.652353
    16 -11 9 3 0.000004 0.000004 0.629644
    16 -11 10 3 0.000022 0.000022 0.606871
    16 -11 11 3 0.000010 0.000010 0.584367
    16 -11 12 3 0.000022 0.000022 0.562380
    16 -11 13 3 0.000012 0.000012 0.541086
    16 -11 14 3 0.000007 0.000007 0.520603
    16 -11 15 3 0.000007 0.000007 0.501002
    16 -11 16 3 0.000007 0.000007 0.482317
    16 -11 17 3 0.000005 0.000005 0.464557
    16 -11 18 3 0.000003 0.000003 0.447711
    16 -11 19 3 0.000005 0.000005 0.431755
    16 -10 0 3 0.000011 0.000011 0.776639
    16 -10 1 3 0.000001 0.000001 0.774272
    16 -10 2 3 0.000020 0.000021 0.767300
    16 -10 3 3 0.000001 0.000001 0.756088
    16 -10 4 3 0.000021 0.000021 0.741185
    16 -10 5 3 0.000014 0.000014 0.723259
    16 -10 6 3 0.000014 0.000014 0.703020
    16 -10 7 3 0.000004 0.000004 0.681159
    16 -10 8 3 0.000010 0.000010 0.658304
    16 -10 9 3 0.000004 0.000004 0.634990
    16 -10 10 3 0.000004 0.000005 0.611653
    16 -10 11 3 0.000003 0.000003 0.588633
    16 -10 12 3 0.000002 0.000002 0.566179
    16 -10 13 3 0.000007 0.000007 0.544468
    16 -10 14 3 0.000001 0.000001 0.523613
    16 -10 15 3 0.000003 0.000003 0.503683
    16 -10 16 3 0.000000 0.000000 0.484708
    16 -10 17 3 0.000003 0.000003 0.466692
    16 -10 18 3 0.000000 0.000000 0.449621
    16 -10 19 3 0.000002 0.000002 0.433467
    16 -9 0 3 0.000018 0.000019 0.782652
    16 -9 1 3 0.000002 0.000002 0.780230
    16 -9 2 3 0.000040 0.000040 0.773097
    16 -9 3 3 0.000008 0.000008 0.761632
    16 -9 4 3 0.000035 0.000034 0.746406
    16 -9 5 3 0.000020 0.000020 0.728107
    16 -9 6 3 0.000031 0.000031 0.707470
    16 -9 7 3 0.000018 0.000018 0.685205
    16 -9 8 3 0.000022 0.000022 0.661954
    16 -9 9 3 0.000026 0.000026 0.638264
    16 -9 10 3 0.000016 0.000016 0.614578
    16 -9 11 3 0.000023 0.000023 0.591238
    16 -9 12 3 0.000009 0.000009 0.568496
    16 -9 13 3 0.000022 0.000022 0.546527
    16 -9 14 3 0.000007 0.000007 0.525444
    16 -9 15 3 0.000020 0.000020 0.505312
    16 -9 16 3 0.000005 0.000005 0.486159
    16 -9 17 3 0.000016 0.000016 0.467987
    16 -9 18 3 0.000004 0.000004 0.450779
    16 -9 19 3 0.000010 0.000010 0.434504
    16 -8 0 3 0.000045 0.000045 0.784687
    16 -8 1 3 0.000003 0.000003 0.782246
    16 -8 2 3 0.000104 0.000107 0.775059
    16 -8 3 3 0.000002 0.000002 0.763508
    16 -8 4 3 0.000145 0.000141 0.748171
    16 -8 5 3 0.000001 0.000001 0.729745
    16 -8 6 3 0.000065 0.000064 0.708972
    16 -8 7 3 0.000005 0.000005 0.686570
    16 -8 8 3 0.000048 0.000048 0.663184
    16 -8 9 3 0.000021 0.000021 0.639366
    16 -8 10 3 0.000037 0.000038 0.615562
    16 -8 11 3 0.000009 0.000009 0.592114
    16 -8 12 3 0.000023 0.000023 0.569275
    16 -8 13 3 0.000004 0.000004 0.547219
    16 -8 14 3 0.000005 0.000005 0.526059
    16 -8 15 3 0.000007 0.000007 0.505858
    16 -8 16 3 0.000004 0.000004 0.486646
    16 -8 17 3 0.000006 0.000006 0.468421
    16 -8 18 3 0.000003 0.000003 0.451167
    16 -8 19 3 0.000002 0.000002 0.434852
    16 -7 0 3 0.000015 0.000015 0.782652
    16 -7 1 3 0.000001 0.000001 0.780230
    16 -7 2 3 0.000034 0.000033 0.773097
    16 -7 3 3 0.000003 0.000003 0.761632
    16 -7 4 3 0.000032 0.000031 0.746406
    16 -7 5 3 0.000006 0.000006 0.728107
    16 -7 6 3 0.000021 0.000021 0.707470
    16 -7 7 3 0.000003 0.000003 0.685205
    16 -7 8 3 0.000012 0.000012 0.661954
    16 -7 9 3 0.000007 0.000007 0.638264
    16 -7 10 3 0.000008 0.000008 0.614578
    16 -7 11 3 0.000005 0.000005 0.591238
    16 -7 12 3 0.000003 0.000003 0.568496
    16 -7 13 3 0.000002 0.000002 0.546527
    16 -7 14 3 0.000001 0.000001 0.525444
    16 -7 15 3 0.000004 0.000004 0.505312
    16 -7 16 3 0.000000 0.000000 0.486159
    16 -7 17 3 0.000002 0.000002 0.467987
    16 -7 18 3 0.000000 0.000000 0.450779
    16 -7 19 3 0.000001 0.000001 0.434504
    16 -6 0 3 0.000010 0.000010 0.776639
    16 -6 1 3 0.000002 0.000002 0.774272
    16 -6 2 3 0.000017 0.000018 0.767300
    16 -6 3 3 0.000005 0.000005 0.756088
    16 -6 4 3 0.000020 0.000020 0.741185
    16 -6 5 3 0.000018 0.000018 0.723259
    16 -6 6 3 0.000012 0.000012 0.703020
    16 -6 7 3 0.000012 0.000012 0.681159
    16 -6 8 3 0.000010 0.000010 0.658304
    16 -6 9 3 0.000020 0.000019 0.634990
    16 -6 10 3 0.000006 0.000006 0.611653
    16 -6 11 3 0.000015 0.000014 0.588633
    16 -6 12 3 0.000005 0.000005 0.566179
    16 -6 13 3 0.000018 0.000018 0.544468
    16 -6 14 3 0.000003 0.000003 0.523613
    16 -6 15 3 0.000013 0.000013 0.503683
    16 -6 16 3 0.000002 0.000002 0.484708
    16 -6 17 3 0.000012 0.000012 0.466692
    16 -6 18 3 0.000002 0.000002 0.449621
    16 -6 19 3 0.000007 0.000007 0.433467
    16 -5 0 3 0.000047 0.000049 0.766918
    16 -5 1 3 0.000001 0.000001 0.764639
    16 -5 2 3 0.000075 0.000076 0.757922
    16 -5 3 3 0.000001 0.000001 0.747110
    16 -5 4 3 0.000076 0.000075 0.732721
    16 -5 5 3 0.000008 0.000008 0.715388
    16 -5 6 3 0.000057 0.000054 0.695785
    16 -5 7 3 0.000009 0.000009 0.674573
    16 -5 8 3 0.000046 0.000045 0.652353
    16 -5 9 3 0.000003 0.000003 0.629644
    16 -5 10 3 0.000023 0.000023 0.606871
    16 -5 11 3 0.000011 0.000011 0.584367
    16 -5 12 3 0.000017 0.000017 0.562380
    16 -5 13 3 0.000011 0.000011 0.541086
    16 -5 14 3 0.000009 0.000009 0.520603
    16 -5 15 3 0.000007 0.000006 0.501002
    16 -5 16 3 0.000005 0.000005 0.482317
    16 -5 17 3 0.000004 0.000004 0.464557
    16 -5 18 3 0.000002 0.000002 0.447711
    16 -5 19 3 0.000005 0.000005 0.431755
    16 -4 0 3 0.000032 0.000031 0.753903
    16 -4 1 3 0.000001 0.000001 0.751738
    16 -4 2 3 0.000055 0.000053 0.745352
    16 -4 3 3 0.000002 0.000002 0.735062
    16 -4 4 3 0.000058 0.000057 0.721346
    16 -4 5 3 0.000005 0.000005 0.704789
    16 -4 6 3 0.000023 0.000023 0.686022
    16 -4 7 3 0.000002 0.000002 0.665664
    16 -4 8 3 0.000020 0.000020 0.644286
    16 -4 9 3 0.000001 0.000001 0.622381
    16 -4 10 3 0.000013 0.000013 0.600360
    16 -4 11 3 0.000002 0.000002 0.578547
    16 -4 12 3 0.000010 0.000010 0.557187
    16 -4 13 3 0.000005 0.000005 0.536456
    16 -4 14 3 0.000002 0.000002 0.516476
    16 -4 15 3 0.000001 0.000001 0.497320
    16 -4 16 3 0.000001 0.000001 0.479029
    16 -4 17 3 0.000001 0.000001 0.461617
    16 -4 18 3 0.000000 0.000000 0.445078
    16 -4 19 3 0.000001 0.000001 0.429392
    16 -3 0 3 0.000006 0.000006 0.738104
    16 -3 1 3 0.000001 0.000001 0.736071
    16 -3 2 3 0.000009 0.000009 0.730073
    16 -3 3 3 0.000002 0.000002 0.720395
    16 -3 4 3 0.000008 0.000008 0.707469
    16 -3 5 3 0.000004 0.000004 0.691830
    16 -3 6 3 0.000004 0.000004 0.674053
    16 -3 7 3 0.000004 0.000003 0.654713
    16 -3 8 3 0.000004 0.000004 0.634341
    16 -3 9 3 0.000009 0.000009 0.613403
    16 -3 10 3 0.000003 0.000002 0.592289
    16 -3 11 3 0.000007 0.000007 0.571314
    16 -3 12 3 0.000003 0.000003 0.550717
    16 -3 13 3 0.000008 0.000008 0.530675
    16 -3 14 3 0.000001 0.000001 0.511310
    16 -3 15 3 0.000004 0.000004 0.492703
    16 -3 16 3 0.000001 0.000001 0.474899
    16 -3 17 3 0.000004 0.000004 0.457918
    16 -3 18 3 0.000001 0.000001 0.441759
    16 -2 0 3 0.000044 0.000043 0.720078
    16 -2 1 3 0.000004 0.000003 0.718191
    16 -2 2 3 0.000075 0.000074 0.712616
    16 -2 3 3 0.000006 0.000006 0.703607
    16 -2 4 3 0.000048 0.000047 0.691550
    16 -2 5 3 0.000006 0.000006 0.676921
    16 -2 6 3 0.000052 0.000052 0.660242
    16 -2 7 3 0.000009 0.000009 0.642035
    16 -2 8 3 0.000036 0.000036 0.622789
    16 -2 9 3 0.000016 0.000016 0.602939
    16 -2 10 3 0.000022 0.000021 0.582853
    16 -2 11 3 0.000011 0.000011 0.562831
    16 -2 12 3 0.000012 0.000012 0.543107
    16 -2 13 3 0.000010 0.000010 0.523856
    16 -2 14 3 0.000012 0.000012 0.505202
    16 -2 15 3 0.000012 0.000012 0.487231
    16 -2 16 3 0.000005 0.000005 0.469994
    16 -2 17 3 0.000010 0.000010 0.453515
    16 -2 18 3 0.000002 0.000002 0.437802
    16 -1 0 3 0.000044 0.000042 0.700388
    16 -1 1 3 0.000002 0.000002 0.698651
    16 -1 2 3 0.000051 0.000049 0.693516
    16 -1 3 3 0.000002 0.000002 0.685203
    16 -1 4 3 0.000060 0.000059 0.674053
    16 -1 5 3 0.000001 0.000001 0.660485
    16 -1 6 3 0.000037 0.000038 0.644965
    16 -1 7 3 0.000002 0.000002 0.627960
    16 -1 8 3 0.000040 0.000041 0.609918
    16 -1 9 3 0.000005 0.000005 0.591237
    16 -1 10 3 0.000012 0.000012 0.572262
    16 -1 11 3 0.000002 0.000002 0.553277
    16 -1 12 3 0.000011 0.000011 0.534508
    16 -1 13 3 0.000002 0.000002 0.516126
    16 -1 14 3 0.000003 0.000003 0.498259
    16 -1 15 3 0.000002 0.000002 0.480994
    16 -1 16 3 0.000003 0.000003 0.464387
    16 -1 17 3 0.000002 0.000002 0.448472
    16 -1 18 3 0.000000 0.000000 0.433260
    16 0 0 3 0.000004 0.000004 0.679559
    16 0 1 3 0.000003 0.000003 0.677972
    16 0 2 3 0.000006 0.000006 0.673276
    16 0 3 3 0.000004 0.000004 0.665663
    16 0 4 3 0.000005 0.000005 0.655425
    16 0 5 3 0.000000 0.000000 0.642931
    16 0 6 3 0.000006 0.000006 0.628589
    16 0 7 3 0.000002 0.000002 0.612817
    16 0 8 3 0.000005 0.000005 0.596014
    16 0 9 3 0.000006 0.000006 0.578546
    16 0 10 3 0.000002 0.000002 0.560731
    16 0 11 3 0.000003 0.000003 0.542836
    16 0 12 3 0.000001 0.000001 0.525075
    16 0 13 3 0.000001 0.000001 0.507619
    16 0 14 3 0.000001 0.000001 0.490592
    16 0 15 3 0.000003 0.000003 0.474086
    16 0 16 3 0.000001 0.000001 0.458161
    16 0 17 3 0.000002 0.000002 0.442857
    16 0 18 3 0.000000 0.000000 0.428191
    17 -16 0 3 0.000054 0.000054 0.658061
    17 -16 1 3 0.000000 0.000000 0.656619
    17 -16 2 3 0.000091 0.000089 0.652351
    17 -16 3 3 0.000001 0.000001 0.645418
    17 -16 4 3 0.000078 0.000078 0.636074
    17 -16 5 3 0.000014 0.000014 0.624635
    17 -16 6 3 0.000066 0.000067 0.611458
    17 -16 7 3 0.000011 0.000012 0.596911
    17 -16 8 3 0.000051 0.000051 0.581351
    17 -16 9 3 0.000014 0.000014 0.565106
    17 -16 10 3 0.000024 0.000025 0.548469
    17 -16 11 3 0.000016 0.000016 0.531688
    17 -16 12 3 0.000016 0.000016 0.514967
    17 -16 13 3 0.000021 0.000021 0.498468
    17 -16 14 3 0.000008 0.000008 0.482316
    17 -16 15 3 0.000011 0.000011 0.466605
    17 -16 16 3 0.000005 0.000005 0.451399
    17 -16 17 3 0.000009 0.000009 0.436741
    17 -15 0 3 0.000020 0.000020 0.675612
    17 -15 1 3 0.000001 0.000001 0.674052
    17 -15 2 3 0.000043 0.000043 0.669437
    17 -15 3 3 0.000004 0.000004 0.661952
    17 -15 4 3 0.000040 0.000040 0.651882
    17 -15 5 3 0.000008 0.000008 0.639586
    17 -15 6 3 0.000040 0.000040 0.625462
    17 -15 7 3 0.000019 0.000019 0.609918
    17 -15 8 3 0.000032 0.000032 0.593346
    17 -15 9 3 0.000025 0.000026 0.576105
    17 -15 10 3 0.000022 0.000023 0.558508
    17 -15 11 3 0.000029 0.000028 0.540818
    17 -15 12 3 0.000014 0.000014 0.523248
    17 -15 13 3 0.000022 0.000022 0.505967
    17 -15 14 3 0.000011 0.000011 0.489100
    17 -15 15 3 0.000021 0.000022 0.472739
    17 -15 16 3 0.000007 0.000007 0.456946
    17 -15 17 3 0.000016 0.000016 0.441759
    17 -14 0 3 0.000006 0.000006 0.691829
    17 -14 1 3 0.000002 0.000002 0.690154
    17 -14 2 3 0.000019 0.000019 0.685203
    17 -14 3 3 0.000010 0.000010 0.677183
    17 -14 4 3 0.000009 0.000009 0.666413
    17 -14 5 3 0.000021 0.000020 0.653293
    17 -14 6 3 0.000013 0.000013 0.638262
    17 -14 7 3 0.000042 0.000041 0.621769
    17 -14 8 3 0.000004 0.000004 0.604241
    17 -14 9 3 0.000057 0.000056 0.586061
    17 -14 10 3 0.000004 0.000004 0.567565
    17 -14 11 3 0.000057 0.000057 0.549029
    17 -14 12 3 0.000001 0.000001 0.530674
    17 -14 13 3 0.000046 0.000046 0.512672
    17 -14 14 3 0.000004 0.000004 0.495149
    17 -14 15 3 0.000040 0.000041 0.478194
    17 -14 16 3 0.000004 0.000004 0.461867
    17 -14 17 3 0.000030 0.000030 0.446200
    17 -14 18 3 0.000004 0.000004 0.431211
    17 -13 0 3 0.000032 0.000032 0.706274
    17 -13 1 3 0.000002 0.000002 0.704492
    17 -13 2 3 0.000097 0.000093 0.699228
    17 -13 3 3 0.000007 0.000007 0.690712
    17 -13 4 3 0.000056 0.000056 0.679294
    17 -13 5 3 0.000013 0.000013 0.665414
    17 -13 6 3 0.000057 0.000058 0.649552
    17 -13 7 3 0.000014 0.000014 0.632192
    17 -13 8 3 0.000028 0.000028 0.613793
    17 -13 9 3 0.000020 0.000020 0.594765
    17 -13 10 3 0.000032 0.000032 0.575459
    17 -13 11 3 0.000016 0.000017 0.556165
    17 -13 12 3 0.000014 0.000014 0.537110
    17 -13 13 3 0.000018 0.000018 0.518468
    17 -13 14 3 0.000013 0.000013 0.500365
    17 -13 15 3 0.000016 0.000017 0.482887
    17 -13 16 3 0.000005 0.000005 0.466091
    17 -13 17 3 0.000015 0.000015 0.450006
    17 -13 18 3 0.000003 0.000003 0.434643
    17 -12 0 3 0.000011 0.000010 0.718504
    17 -12 1 3 0.000002 0.000002 0.716629
    17 -12 2 3 0.000037 0.000038 0.711091
    17 -12 3 3 0.000010 0.000009 0.702138
    17 -12 4 3 0.000031 0.000030 0.690155
    17 -12 5 3 0.000014 0.000014 0.675613
    17 -12 6 3 0.000025 0.000025 0.659028
    17 -12 7 3 0.000029 0.000029 0.640918
    17 -12 8 3 0.000014 0.000013 0.621770
    17 -12 9 3 0.000042 0.000041 0.602014
    17 -12 10 3 0.000023 0.000023 0.582018
    17 -12 11 3 0.000039 0.000039 0.562079
    17 -12 12 3 0.000013 0.000013 0.542431
    17 -12 13 3 0.000034 0.000033 0.523249
    17 -12 14 3 0.000011 0.000010 0.504658
    17 -12 15 3 0.000031 0.000031 0.486743
    17 -12 16 3 0.000006 0.000006 0.469555
    17 -12 17 3 0.000024 0.000024 0.453121
    17 -12 18 3 0.000008 0.000008 0.437448
    17 -11 0 3 0.000012 0.000012 0.728106
    17 -11 1 3 0.000003 0.000003 0.726155
    17 -11 2 3 0.000030 0.000030 0.720395
    17 -11 3 3 0.000012 0.000012 0.711091
    17 -11 4 3 0.000035 0.000034 0.698651
    17 -11 5 3 0.000034 0.000034 0.683577
    17 -11 6 3 0.000015 0.000015 0.666414
    17 -11 7 3 0.000049 0.000049 0.647706
    17 -11 8 3 0.000008 0.000008 0.627961
    17 -11 9 3 0.000065 0.000066 0.607628
    17 -11 10 3 0.000008 0.000008 0.587086
    17 -11 11 3 0.000063 0.000064 0.566640
    17 -11 12 3 0.000003 0.000003 0.546527
    17 -11 13 3 0.000060 0.000059 0.526922
    17 -11 14 3 0.000004 0.000004 0.507951
    17 -11 15 3 0.000047 0.000047 0.489696
    17 -11 16 3 0.000003 0.000003 0.472204
    17 -11 17 3 0.000037 0.000037 0.455501
    17 -11 18 3 0.000006 0.000006 0.439588
    17 -10 0 3 0.000057 0.000057 0.734725
    17 -10 1 3 0.000002 0.000002 0.732721
    17 -10 2 3 0.000123 0.000125 0.726804
    17 -10 3 3 0.000006 0.000006 0.717253
    17 -10 4 3 0.000086 0.000085 0.704493
    17 -10 5 3 0.000005 0.000005 0.689046
    17 -10 6 3 0.000088 0.000088 0.671478
    17 -10 7 3 0.000016 0.000016 0.652352
    17 -10 8 3 0.000051 0.000051 0.632192
    17 -10 9 3 0.000025 0.000026 0.611460
    17 -10 10 3 0.000040 0.000039 0.590540
    17 -10 11 3 0.000022 0.000022 0.569743
    17 -10 12 3 0.000018 0.000018 0.549309
    17 -10 13 3 0.000018 0.000017 0.529415
    17 -10 14 3 0.000013 0.000013 0.510183
    17 -10 15 3 0.000018 0.000018 0.491695
    17 -10 16 3 0.000005 0.000005 0.473996
    17 -10 17 3 0.000014 0.000014 0.457108
    17 -10 18 3 0.000004 0.000004 0.441032
    17 -9 0 3 0.000014 0.000014 0.738104
    17 -9 1 3 0.000000 0.000000 0.736071
    17 -9 2 3 0.000015 0.000015 0.730073
    17 -9 3 3 0.000011 0.000011 0.720395
    17 -9 4 3 0.000015 0.000015 0.707469
    17 -9 5 3 0.000028 0.000028 0.691830
    17 -9 6 3 0.000015 0.000015 0.674053
    17 -9 7 3 0.000034 0.000034 0.654713
    17 -9 8 3 0.000017 0.000017 0.634341
    17 -9 9 3 0.000021 0.000021 0.613403
    17 -9 10 3 0.000011 0.000011 0.592289
    17 -9 11 3 0.000037 0.000037 0.571314
    17 -9 12 3 0.000011 0.000011 0.550717
    17 -9 13 3 0.000039 0.000038 0.530675
    17 -9 14 3 0.000010 0.000011 0.511310
    17 -9 15 3 0.000032 0.000032 0.492703
    17 -9 16 3 0.000009 0.000009 0.474899
    17 -9 17 3 0.000023 0.000023 0.457918
    17 -9 18 3 0.000006 0.000006 0.441759
    17 -8 0 3 0.000033 0.000033 0.738104
    17 -8 1 3 0.000000 0.000000 0.736071
    17 -8 2 3 0.000048 0.000049 0.730073
    17 -8 3 3 0.000019 0.000019 0.720395
    17 -8 4 3 0.000031 0.000031 0.707469
    17 -8 5 3 0.000035 0.000034 0.691830
    17 -8 6 3 0.000028 0.000027 0.674053
    17 -8 7 3 0.000053 0.000053 0.654713
    17 -8 8 3 0.000019 0.000019 0.634341
    17 -8 9 3 0.000041 0.000041 0.613403
    17 -8 10 3 0.000007 0.000007 0.592289
    17 -8 11 3 0.000059 0.000060 0.571314
    17 -8 12 3 0.000006 0.000006 0.550717
    17 -8 13 3 0.000054 0.000053 0.530675
    17 -8 14 3 0.000005 0.000005 0.511310
    17 -8 15 3 0.000048 0.000048 0.492703
    17 -8 16 3 0.000006 0.000006 0.474899
    17 -8 17 3 0.000033 0.000032 0.457918
    17 -8 18 3 0.000005 0.000005 0.441759
    17 -7 0 3 0.000056 0.000056 0.734725
    17 -7 1 3 0.000003 0.000003 0.732721
    17 -7 2 3 0.000119 0.000121 0.726804
    17 -7 3 3 0.000005 0.000005 0.717253
    17 -7 4 3 0.000089 0.000088 0.704493
    17 -7 5 3 0.000007 0.000007 0.689046
    17 -7 6 3 0.000087 0.000087 0.671478
    17 -7 7 3 0.000017 0.000017 0.652352
    17 -7 8 3 0.000054 0.000054 0.632192
    17 -7 9 3 0.000031 0.000031 0.611460
    17 -7 10 3 0.000037 0.000036 0.590540
    17 -7 11 3 0.000025 0.000025 0.569743
    17 -7 12 3 0.000018 0.000018 0.549309
    17 -7 13 3 0.000018 0.000018 0.529415
    17 -7 14 3 0.000014 0.000014 0.510183
    17 -7 15 3 0.000020 0.000020 0.491695
    17 -7 16 3 0.000007 0.000007 0.473996
    17 -7 17 3 0.000015 0.000015 0.457108
    17 -7 18 3 0.000003 0.000003 0.441032
    17 -6 0 3 0.000001 0.000001 0.728106
    17 -6 1 3 0.000003 0.000003 0.726155
    17 -6 2 3 0.000001 0.000001 0.720395
    17 -6 3 3 0.000006 0.000006 0.711091
    17 -6 4 3 0.000009 0.000008 0.698651
    17 -6 5 3 0.000026 0.000025 0.683577
    17 -6 6 3 0.000003 0.000003 0.666414
    17 -6 7 3 0.000034 0.000034 0.647706
    17 -6 8 3 0.000006 0.000007 0.627961
    17 -6 9 3 0.000055 0.000055 0.607628
    17 -6 10 3 0.000005 0.000005 0.587086
    17 -6 11 3 0.000047 0.000047 0.566640
    17 -6 12 3 0.000007 0.000007 0.546527
    17 -6 13 3 0.000052 0.000051 0.526922
    17 -6 14 3 0.000005 0.000005 0.507951
    17 -6 15 3 0.000034 0.000034 0.489696
    17 -6 16 3 0.000007 0.000007 0.472204
    17 -6 17 3 0.000031 0.000031 0.455501
    17 -6 18 3 0.000005 0.000005 0.439588
    17 -5 0 3 0.000029 0.000028 0.718504
    17 -5 1 3 0.000002 0.000002 0.716629
    17 -5 2 3 0.000078 0.000079 0.711091
    17 -5 3 3 0.000012 0.000011 0.702138
    17 -5 4 3 0.000066 0.000065 0.690155
    17 -5 5 3 0.000028 0.000029 0.675613
    17 -5 6 3 0.000038 0.000037 0.659028
    17 -5 7 3 0.000051 0.000051 0.640918
    17 -5 8 3 0.000019 0.000018 0.621770
    17 -5 9 3 0.000071 0.000070 0.602014
    17 -5 10 3 0.000020 0.000020 0.582018
    17 -5 11 3 0.000068 0.000069 0.562079
    17 -5 12 3 0.000009 0.000009 0.542431
    17 -5 13 3 0.000061 0.000060 0.523249
    17 -5 14 3 0.000005 0.000005 0.504658
    17 -5 15 3 0.000048 0.000048 0.486743
    17 -5 16 3 0.000005 0.000005 0.469555
    17 -5 17 3 0.000036 0.000036 0.453121
    17 -5 18 3 0.000005 0.000005 0.437448
    17 -4 0 3 0.000033 0.000033 0.706274
    17 -4 1 3 0.000003 0.000003 0.704492
    17 -4 2 3 0.000089 0.000085 0.699228
    17 -4 3 3 0.000006 0.000006 0.690712
    17 -4 4 3 0.000055 0.000055 0.679294
    17 -4 5 3 0.000012 0.000012 0.665414
    17 -4 6 3 0.000054 0.000055 0.649552
    17 -4 7 3 0.000012 0.000012 0.632192
    17 -4 8 3 0.000029 0.000029 0.613793
    17 -4 9 3 0.000018 0.000018 0.594765
    17 -4 10 3 0.000032 0.000033 0.575459
    17 -4 11 3 0.000014 0.000015 0.556165
    17 -4 12 3 0.000017 0.000016 0.537110
    17 -4 13 3 0.000017 0.000017 0.518468
    17 -4 14 3 0.000014 0.000014 0.500365
    17 -4 15 3 0.000015 0.000015 0.482887
    17 -4 16 3 0.000006 0.000006 0.466091
    17 -4 17 3 0.000013 0.000013 0.450006
    17 -4 18 3 0.000005 0.000005 0.434643
    17 -3 0 3 0.000000 0.000000 0.691829
    17 -3 1 3 0.000001 0.000001 0.690154
    17 -3 2 3 0.000000 0.000000 0.685203
    17 -3 3 3 0.000008 0.000008 0.677183
    17 -3 4 3 0.000001 0.000001 0.666413
    17 -3 5 3 0.000022 0.000022 0.653293
    17 -3 6 3 0.000000 0.000000 0.638262
    17 -3 7 3 0.000036 0.000036 0.621769
    17 -3 8 3 0.000000 0.000000 0.604241
    17 -3 9 3 0.000050 0.000049 0.586061
    17 -3 10 3 0.000002 0.000002 0.567565
    17 -3 11 3 0.000048 0.000049 0.549029
    17 -3 12 3 0.000004 0.000004 0.530674
    17 -3 13 3 0.000046 0.000046 0.512672
    17 -3 14 3 0.000003 0.000003 0.495149
    17 -3 15 3 0.000035 0.000035 0.478194
    17 -3 16 3 0.000005 0.000005 0.461867
    17 -3 17 3 0.000029 0.000029 0.446200
    17 -3 18 3 0.000005 0.000005 0.431211
    17 -2 0 3 0.000041 0.000041 0.675612
    17 -2 1 3 0.000003 0.000003 0.674052
    17 -2 2 3 0.000057 0.000057 0.669437
    17 -2 3 3 0.000012 0.000012 0.661952
    17 -2 4 3 0.000063 0.000063 0.651882
    17 -2 5 3 0.000031 0.000031 0.639586
    17 -2 6 3 0.000045 0.000045 0.625462
    17 -2 7 3 0.000042 0.000042 0.609918
    17 -2 8 3 0.000038 0.000038 0.593346
    17 -2 9 3 0.000062 0.000063 0.576105
    17 -2 10 3 0.000014 0.000015 0.558508
    17 -2 11 3 0.000056 0.000055 0.540818
    17 -2 12 3 0.000010 0.000010 0.523248
    17 -2 13 3 0.000057 0.000057 0.505967
    17 -2 14 3 0.000004 0.000004 0.489100
    17 -2 15 3 0.000042 0.000042 0.472739
    17 -2 16 3 0.000004 0.000004 0.456946
    17 -2 17 3 0.000036 0.000036 0.441759
    17 -1 0 3 0.000052 0.000051 0.658061
    17 -1 1 3 0.000000 0.000000 0.656619
    17 -1 2 3 0.000080 0.000079 0.652351
    17 -1 3 3 0.000000 0.000000 0.645418
    17 -1 4 3 0.000082 0.000082 0.636074
    17 -1 5 3 0.000012 0.000012 0.624635
    17 -1 6 3 0.000059 0.000060 0.611458
    17 -1 7 3 0.000008 0.000008 0.596911
    17 -1 8 3 0.000051 0.000051 0.581351
    17 -1 9 3 0.000012 0.000012 0.565106
    17 -1 10 3 0.000026 0.000026 0.548469
    17 -1 11 3 0.000012 0.000012 0.531688
    17 -1 12 3 0.000019 0.000019 0.514967
    17 -1 13 3 0.000019 0.000018 0.498468
    17 -1 14 3 0.000010 0.000010 0.482316
    17 -1 15 3 0.000008 0.000008 0.466605
    17 -1 16 3 0.000006 0.000006 0.451399
    17 -1 17 3 0.000008 0.000008 0.436741
    17 0 0 3 0.000002 0.000002 0.639585
    17 0 1 3 0.000001 0.000001 0.638261
    17 0 2 3 0.000005 0.000005 0.634339
    17 0 3 3 0.000009 0.000009 0.627959
    17 0 4 3 0.000004 0.000004 0.619343
    17 0 5 3 0.000020 0.000020 0.608769
    17 0 6 3 0.000001 0.000001 0.596552
    17 0 7 3 0.000027 0.000026 0.583020
    17 0 8 3 0.000001 0.000001 0.568495
    17 0 9 3 0.000025 0.000026 0.553277
    17 0 10 3 0.000001 0.000001 0.537634
    17 0 11 3 0.000032 0.000032 0.521800
    17 0 12 3 0.000002 0.000002 0.505967
    17 0 13 3 0.000032 0.000033 0.490292
    17 0 14 3 0.000002 0.000002 0.474899
    17 0 15 3 0.000028 0.000028 0.459879
    17 0 16 3 0.000004 0.000004 0.445301
    17 0 17 3 0.000022 0.000022 0.431211
    18 -17 0 3 0.000036 0.000035 0.620552
    18 -17 1 3 0.000001 0.000001 0.619342
    18 -17 2 3 0.000061 0.000062 0.615757
    18 -17 3 3 0.000009 0.000009 0.609916
    18 -17 4 3 0.000056 0.000056 0.602012
    18 -17 5 3 0.000022 0.000022 0.592288
    18 -17 6 3 0.000034 0.000035 0.581018
    18 -17 7 3 0.000029 0.000029 0.568494
    18 -17 8 3 0.000025 0.000026 0.555003
    18 -17 9 3 0.000038 0.000037 0.540817
    18 -17 10 3 0.000015 0.000014 0.526180
    18 -17 11 3 0.000037 0.000037 0.511309
    18 -17 12 3 0.000013 0.000013 0.496385
    18 -17 13 3 0.000038 0.000039 0.481559
    18 -17 14 3 0.000005 0.000005 0.466949
    18 -17 15 3 0.000032 0.000032 0.452649
    18 -17 16 3 0.000007 0.000007 0.438727
    18 -16 0 3 0.000029 0.000029 0.636291
    18 -16 1 3 0.000000 0.000000 0.634988
    18 -16 2 3 0.000058 0.000057 0.631125
    18 -16 3 3 0.000000 0.000000 0.624841
    18 -16 4 3 0.000052 0.000052 0.616350
    18 -16 5 3 0.000002 0.000002 0.605926
    18 -16 6 3 0.000043 0.000043 0.593876
    18 -16 7 3 0.000001 0.000001 0.580521
    18 -16 8 3 0.000029 0.000030 0.566178
    18 -16 9 3 0.000001 0.000001 0.551140
    18 -16 10 3 0.000018 0.000018 0.535673
    18 -16 11 3 0.000001 0.000001 0.520006
    18 -16 12 3 0.000010 0.000010 0.504331
    18 -16 13 3 0.000002 0.000002 0.488803
    18 -16 14 3 0.000004 0.000004 0.473545
    18 -16 15 3 0.000001 0.000001 0.458650
    18 -16 16 3 0.000002 0.000002 0.444185
    18 -16 17 3 0.000000 0.000000 0.430197
    18 -15 0 3 0.000251 0.000249 0.650946
    18 -15 1 3 0.000000 0.000000 0.649551
    18 -15 2 3 0.000490 0.000496 0.645418
    18 -15 3 3 0.000001 0.000001 0.638702
    18 -15 4 3 0.000421 0.000426 0.629642
    18 -15 5 3 0.000001 0.000001 0.618541
    18 -15 6 3 0.000343 0.000347 0.605738
    18 -15 7 3 0.000003 0.000003 0.591586
    18 -15 8 3 0.000239 0.000241 0.576428
    18 -15 9 3 0.000002 0.000002 0.560582
    18 -15 10 3 0.000170 0.000171 0.544330
    18 -15 11 3 0.000002 0.000002 0.527914
    18 -15 12 3 0.000096 0.000096 0.511536
    18 -15 13 3 0.000002 0.000002 0.495354
    18 -15 14 3 0.000054 0.000054 0.479494
    18 -15 15 3 0.000001 0.000001 0.464048
    18 -15 16 3 0.000025 0.000025 0.449083
    18 -15 17 3 0.000001 0.000001 0.434642
    18 -14 0 3 0.000032 0.000032 0.664171
    18 -14 1 3 0.000002 0.000002 0.662689
    18 -14 2 3 0.000057 0.000057 0.658302
    18 -14 3 3 0.000012 0.000012 0.651180
    18 -14 4 3 0.000074 0.000075 0.641587
    18 -14 5 3 0.000028 0.000028 0.629853
    18 -14 6 3 0.000042 0.000042 0.616351
    18 -14 7 3 0.000042 0.000043 0.601460
    18 -14 8 3 0.000038 0.000038 0.585551
    18 -14 9 3 0.000057 0.000057 0.568962
    18 -14 10 3 0.000017 0.000017 0.551992
    18 -14 11 3 0.000055 0.000055 0.534895
    18 -14 12 3 0.000015 0.000014 0.517879
    18 -14 13 3 0.000054 0.000054 0.501108
    18 -14 14 3 0.000004 0.000004 0.484707
    18 -14 15 3 0.000042 0.000042 0.468769
    18 -14 16 3 0.000008 0.000008 0.453357
    18 -14 17 3 0.000034 0.000034 0.438513
    18 -13 0 3 0.000038 0.000039 0.675612
    18 -13 1 3 0.000001 0.000001 0.674052
    18 -13 2 3 0.000075 0.000075 0.669437
    18 -13 3 3 0.000002 0.000002 0.661952
    18 -13 4 3 0.000065 0.000065 0.651882
    18 -13 5 3 0.000001 0.000001 0.639586
    18 -13 6 3 0.000058 0.000058 0.625462
    18 -13 7 3 0.000003 0.000003 0.609918
    18 -13 8 3 0.000040 0.000041 0.593346
    18 -13 9 3 0.000005 0.000005 0.576105
    18 -13 10 3 0.000025 0.000026 0.558508
    18 -13 11 3 0.000004 0.000004 0.540818
    18 -13 12 3 0.000014 0.000013 0.523248
    18 -13 13 3 0.000003 0.000003 0.505967
    18 -13 14 3 0.000008 0.000008 0.489100
    18 -13 15 3 0.000004 0.000004 0.472739
    18 -13 16 3 0.000004 0.000003 0.456946
    18 -13 17 3 0.000003 0.000003 0.441759
    18 -12 0 3 0.000326 0.000331 0.684931
    18 -12 1 3 0.000000 0.000000 0.683306
    18 -12 2 3 0.000578 0.000592 0.678500
    18 -12 3 3 0.000003 0.000003 0.670710
    18 -12 4 3 0.000531 0.000530 0.660241
    18 -12 5 3 0.000000 0.000000 0.647475
    18 -12 6 3 0.000441 0.000434 0.632834
    18 -12 7 3 0.000003 0.000003 0.616748
    18 -12 8 3 0.000324 0.000329 0.599629
    18 -12 9 3 0.000004 0.000004 0.581850
    18 -12 10 3 0.000192 0.000193 0.563738
    18 -12 11 3 0.000003 0.000003 0.545562
    18 -12 12 3 0.000120 0.000118 0.527542
    18 -12 13 3 0.000001 0.000001 0.509846
    18 -12 14 3 0.000066 0.000066 0.492602
    18 -12 15 3 0.000002 0.000002 0.475899
    18 -12 16 3 0.000032 0.000032 0.459797
    18 -12 17 3 0.000001 0.000001 0.444334
    18 -12 18 3 0.000012 0.000012 0.429525
    18 -11 0 3 0.000049 0.000048 0.691829
    18 -11 1 3 0.000002 0.000002 0.690154
    18 -11 2 3 0.000072 0.000074 0.685203
    18 -11 3 3 0.000009 0.000009 0.677183
    18 -11 4 3 0.000058 0.000058 0.666413
    18 -11 5 3 0.000033 0.000032 0.653293
    18 -11 6 3 0.000048 0.000048 0.638262
    18 -11 7 3 0.000042 0.000041 0.621769
    18 -11 8 3 0.000041 0.000041 0.604241
    18 -11 9 3 0.000062 0.000061 0.586061
    18 -11 10 3 0.000019 0.000019 0.567565
    18 -11 11 3 0.000056 0.000056 0.549029
    18 -11 12 3 0.000015 0.000015 0.530674
    18 -11 13 3 0.000058 0.000057 0.512672
    18 -11 14 3 0.000011 0.000011 0.495149
    18 -11 15 3 0.000041 0.000042 0.478194
    18 -11 16 3 0.000009 0.000009 0.461867
    18 -11 17 3 0.000036 0.000036 0.446200
    18 -11 18 3 0.000005 0.000005 0.431211
    18 -10 0 3 0.000047 0.000045 0.696069
    18 -10 1 3 0.000000 0.000000 0.694364
    18 -10 2 3 0.000107 0.000104 0.689322
    18 -10 3 3 0.000001 0.000001 0.681158
    18 -10 4 3 0.000073 0.000074 0.670200
    18 -10 5 3 0.000005 0.000005 0.656859
    18 -10 6 3 0.000055 0.000055 0.641587
    18 -10 7 3 0.000003 0.000003 0.624842
    18 -10 8 3 0.000032 0.000032 0.607059
    18 -10 9 3 0.000004 0.000004 0.588632
    18 -10 10 3 0.000035 0.000035 0.569899
    18 -10 11 3 0.000004 0.000004 0.551141
    18 -10 12 3 0.000020 0.000020 0.532581
    18 -10 13 3 0.000007 0.000007 0.514390
    18 -10 14 3 0.000013 0.000013 0.496697
    18 -10 15 3 0.000004 0.000004 0.479588
    18 -10 16 3 0.000006 0.000006 0.463122
    18 -10 17 3 0.000004 0.000004 0.447332
    18 -10 18 3 0.000004 0.000004 0.432232
    18 -9 0 3 0.000459 0.000432 0.697500
    18 -9 1 3 0.000000 0.000000 0.695784
    18 -9 2 3 0.000789 0.000769 0.690711
    18 -9 3 3 0.000001 0.000001 0.682498
    18 -9 4 3 0.000626 0.000625 0.671477
    18 -9 5 3 0.000003 0.000003 0.658061
    18 -9 6 3 0.000488 0.000495 0.642707
    18 -9 7 3 0.000003 0.000003 0.625876
    18 -9 8 3 0.000355 0.000358 0.608008
    18 -9 9 3 0.000004 0.000004 0.589497
    18 -9 10 3 0.000221 0.000224 0.570684
    18 -9 11 3 0.000003 0.000003 0.551850
    18 -9 12 3 0.000136 0.000137 0.533221
    18 -9 13 3 0.000003 0.000003 0.514967
    18 -9 14 3 0.000080 0.000080 0.497216
    18 -9 15 3 0.000001 0.000001 0.480055
    18 -9 16 3 0.000035 0.000035 0.463543
    18 -9 17 3 0.000001 0.000001 0.447711
    18 -9 18 3 0.000012 0.000012 0.432574
    18 -8 0 3 0.000041 0.000039 0.696069
    18 -8 1 3 0.000003 0.000003 0.694364
    18 -8 2 3 0.000079 0.000077 0.689322
    18 -8 3 3 0.000007 0.000007 0.681158
    18 -8 4 3 0.000053 0.000054 0.670200
    18 -8 5 3 0.000028 0.000028 0.656859
    18 -8 6 3 0.000042 0.000043 0.641587
    18 -8 7 3 0.000033 0.000032 0.624842
    18 -8 8 3 0.000028 0.000028 0.607059
    18 -8 9 3 0.000052 0.000051 0.588632
    18 -8 10 3 0.000023 0.000024 0.569899
    18 -8 11 3 0.000044 0.000045 0.551141
    18 -8 12 3 0.000019 0.000019 0.532581
    18 -8 13 3 0.000050 0.000050 0.514390
    18 -8 14 3 0.000013 0.000013 0.496697
    18 -8 15 3 0.000036 0.000037 0.479588
    18 -8 16 3 0.000010 0.000010 0.463122
    18 -8 17 3 0.000032 0.000032 0.447332
    18 -8 18 3 0.000007 0.000007 0.432232
    18 -7 0 3 0.000047 0.000046 0.691829
    18 -7 1 3 0.000002 0.000002 0.690154
    18 -7 2 3 0.000075 0.000077 0.685203
    18 -7 3 3 0.000002 0.000002 0.677183
    18 -7 4 3 0.000058 0.000059 0.666413
    18 -7 5 3 0.000007 0.000007 0.653293
    18 -7 6 3 0.000065 0.000065 0.638262
    18 -7 7 3 0.000010 0.000009 0.621769
    18 -7 8 3 0.000048 0.000048 0.604241
    18 -7 9 3 0.000012 0.000012 0.586061
    18 -7 10 3 0.000027 0.000027 0.567565
    18 -7 11 3 0.000012 0.000013 0.549029
    18 -7 12 3 0.000017 0.000016 0.530674
    18 -7 13 3 0.000014 0.000014 0.512672
    18 -7 14 3 0.000014 0.000014 0.495149
    18 -7 15 3 0.000010 0.000010 0.478194
    18 -7 16 3 0.000007 0.000007 0.461867
    18 -7 17 3 0.000008 0.000008 0.446200
    18 -7 18 3 0.000003 0.000003 0.431211
    18 -6 0 3 0.000333 0.000337 0.684931
    18 -6 1 3 0.000000 0.000000 0.683306
    18 -6 2 3 0.000584 0.000598 0.678500
    18 -6 3 3 0.000001 0.000001 0.670710
    18 -6 4 3 0.000527 0.000526 0.660241
    18 -6 5 3 0.000007 0.000007 0.647475
    18 -6 6 3 0.000435 0.000429 0.632834
    18 -6 7 3 0.000002 0.000002 0.616748
    18 -6 8 3 0.000318 0.000323 0.599629
    18 -6 9 3 0.000002 0.000002 0.581850
    18 -6 10 3 0.000194 0.000195 0.563738
    18 -6 11 3 0.000002 0.000002 0.545562
    18 -6 12 3 0.000121 0.000118 0.527542
    18 -6 13 3 0.000004 0.000004 0.509846
    18 -6 14 3 0.000068 0.000068 0.492602
    18 -6 15 3 0.000001 0.000001 0.475899
    18 -6 16 3 0.000032 0.000032 0.459797
    18 -6 17 3 0.000001 0.000001 0.444334
    18 -6 18 3 0.000014 0.000013 0.429525
    18 -5 0 3 0.000031 0.000031 0.675612
    18 -5 1 3 0.000002 0.000002 0.674052
    18 -5 2 3 0.000054 0.000054 0.669437
    18 -5 3 3 0.000013 0.000013 0.661952
    18 -5 4 3 0.000055 0.000054 0.651882
    18 -5 5 3 0.000019 0.000019 0.639586
    18 -5 6 3 0.000049 0.000049 0.625462
    18 -5 7 3 0.000036 0.000037 0.609918
    18 -5 8 3 0.000039 0.000039 0.593346
    18 -5 9 3 0.000050 0.000050 0.576105
    18 -5 10 3 0.000020 0.000021 0.558508
    18 -5 11 3 0.000049 0.000048 0.540818
    18 -5 12 3 0.000014 0.000014 0.523248
    18 -5 13 3 0.000040 0.000041 0.505967
    18 -5 14 3 0.000011 0.000011 0.489100
    18 -5 15 3 0.000039 0.000039 0.472739
    18 -5 16 3 0.000008 0.000008 0.456946
    18 -5 17 3 0.000030 0.000030 0.441759
    18 -4 0 3 0.000030 0.000031 0.664171
    18 -4 1 3 0.000000 0.000000 0.662689
    18 -4 2 3 0.000062 0.000061 0.658302
    18 -4 3 3 0.000003 0.000003 0.651180
    18 -4 4 3 0.000070 0.000072 0.641587
    18 -4 5 3 0.000004 0.000004 0.629853
    18 -4 6 3 0.000050 0.000050 0.616351
    18 -4 7 3 0.000010 0.000010 0.601460
    18 -4 8 3 0.000041 0.000041 0.585551
    18 -4 9 3 0.000016 0.000016 0.568962
    18 -4 10 3 0.000029 0.000029 0.551992
    18 -4 11 3 0.000016 0.000016 0.534895
    18 -4 12 3 0.000020 0.000020 0.517879
    18 -4 13 3 0.000013 0.000013 0.501108
    18 -4 14 3 0.000010 0.000010 0.484707
    18 -4 15 3 0.000013 0.000013 0.468769
    18 -4 16 3 0.000007 0.000007 0.453357
    18 -4 17 3 0.000010 0.000010 0.438513
    18 -3 0 3 0.000246 0.000245 0.650946
    18 -3 1 3 0.000001 0.000001 0.649551
    18 -3 2 3 0.000492 0.000499 0.645418
    18 -3 3 3 0.000000 0.000000 0.638702
    18 -3 4 3 0.000419 0.000424 0.629642
    18 -3 5 3 0.000003 0.000003 0.618541
    18 -3 6 3 0.000349 0.000353 0.605738
    18 -3 7 3 0.000002 0.000002 0.591586
    18 -3 8 3 0.000241 0.000243 0.576428
    18 -3 9 3 0.000003 0.000003 0.560582
    18 -3 10 3 0.000171 0.000172 0.544330
    18 -3 11 3 0.000002 0.000002 0.527914
    18 -3 12 3 0.000094 0.000095 0.511536
    18 -3 13 3 0.000003 0.000003 0.495354
    18 -3 14 3 0.000054 0.000054 0.479494
    18 -3 15 3 0.000001 0.000001 0.464048
    18 -3 16 3 0.000025 0.000025 0.449083
    18 -3 17 3 0.000001 0.000001 0.434642
    18 -2 0 3 0.000028 0.000028 0.636291
    18 -2 1 3 0.000000 0.000000 0.634988
    18 -2 2 3 0.000059 0.000059 0.631125
    18 -2 3 3 0.000004 0.000004 0.624841
    18 -2 4 3 0.000045 0.000045 0.616350
    18 -2 5 3 0.000027 0.000027 0.605926
    18 -2 6 3 0.000043 0.000043 0.593876
    18 -2 7 3 0.000023 0.000024 0.580521
    18 -2 8 3 0.000027 0.000027 0.566178
    18 -2 9 3 0.000024 0.000025 0.551140
    18 -2 10 3 0.000026 0.000026 0.535673
    18 -2 11 3 0.000030 0.000030 0.520006
    18 -2 12 3 0.000013 0.000013 0.504331
    18 -2 13 3 0.000038 0.000038 0.488803
    18 -2 14 3 0.000011 0.000011 0.473545
    18 -2 15 3 0.000023 0.000023 0.458650
    18 -2 16 3 0.000006 0.000006 0.444185
    18 -2 17 3 0.000020 0.000020 0.430197
    18 -1 0 3 0.000029 0.000029 0.620552
    18 -1 1 3 0.000000 0.000000 0.619342
    18 -1 2 3 0.000051 0.000051 0.615757
    18 -1 3 3 0.000005 0.000005 0.609916
    18 -1 4 3 0.000048 0.000048 0.602012
    18 -1 5 3 0.000005 0.000005 0.592288
    18 -1 6 3 0.000031 0.000031 0.581018
    18 -1 7 3 0.000011 0.000011 0.568494
    18 -1 8 3 0.000026 0.000027 0.555003
    18 -1 9 3 0.000008 0.000008 0.540817
    18 -1 10 3 0.000022 0.000022 0.526180
    18 -1 11 3 0.000013 0.000013 0.511309
    18 -1 12 3 0.000018 0.000018 0.496385
    18 -1 13 3 0.000010 0.000010 0.481559
    18 -1 14 3 0.000011 0.000011 0.466949
    18 -1 15 3 0.000014 0.000014 0.452649
    18 -1 16 3 0.000008 0.000008 0.438727
    18 0 0 3 0.000182 0.000182 0.604052
    18 0 1 3 0.000000 0.000000 0.602937
    18 0 2 3 0.000406 0.000413 0.599627
    18 0 3 3 0.000001 0.000001 0.594230
    18 0 4 3 0.000336 0.000334 0.586913
    18 0 5 3 0.000002 0.000002 0.577891
    18 0 6 3 0.000257 0.000259 0.567409
    18 0 7 3 0.000002 0.000002 0.555728
    18 0 8 3 0.000163 0.000162 0.543106
    18 0 9 3 0.000003 0.000003 0.529790
    18 0 10 3 0.000140 0.000138 0.516009
    18 0 11 3 0.000002 0.000002 0.501961
    18 0 12 3 0.000075 0.000074 0.487818
    18 0 13 3 0.000002 0.000002 0.473725
    18 0 14 3 0.000040 0.000040 0.459796
    18 0 15 3 0.000001 0.000001 0.446125
    18 0 16 3 0.000017 0.000017 0.432779
    19 -18 0 3 0.000017 0.000017 0.587084
    19 -18 1 3 0.000001 0.000001 0.586060
    19 -18 2 3 0.000057 0.000057 0.583019
    19 -18 3 3 0.000002 0.000002 0.578054
    19 -18 4 3 0.000026 0.000027 0.571312
    19 -18 5 3 0.000007 0.000007 0.562980
    19 -18 6 3 0.000035 0.000036 0.553276
    19 -18 7 3 0.000012 0.000012 0.542429
    19 -18 8 3 0.000015 0.000015 0.530673
    19 -18 9 3 0.000019 0.000019 0.518231
    19 -18 10 3 0.000022 0.000022 0.505310
    19 -18 11 3 0.000019 0.000019 0.492096
    19 -18 12 3 0.000009 0.000010 0.478749
    19 -18 13 3 0.000018 0.000018 0.465406
    19 -18 14 3 0.000012 0.000012 0.452179
    19 -18 15 3 0.000015 0.000015 0.439156
    19 -17 0 3 0.000029 0.000029 0.601275
    19 -17 1 3 0.000000 0.000000 0.600175
    19 -17 2 3 0.000049 0.000050 0.596910
    19 -17 3 3 0.000001 0.000001 0.591585
    19 -17 4 3 0.000068 0.000067 0.584365
    19 -17 5 3 0.000007 0.000007 0.575458
    19 -17 6 3 0.000030 0.000030 0.565105
    19 -17 7 3 0.000006 0.000006 0.553563
    19 -17 8 3 0.000031 0.000031 0.541084
    19 -17 9 3 0.000008 0.000008 0.527914
    19 -17 10 3 0.000019 0.000019 0.514274
    19 -17 11 3 0.000008 0.000008 0.500364
    19 -17 12 3 0.000019 0.000019 0.486352
    19 -17 13 3 0.000010 0.000010 0.472382
    19 -17 14 3 0.000005 0.000005 0.458568
    19 -17 15 3 0.000007 0.000007 0.445002
    19 -17 16 3 0.000006 0.000006 0.431754
    19 -16 0 3 0.000003 0.000003 0.614575
    19 -16 1 3 0.000000 0.000000 0.613400
    19 -16 2 3 0.000010 0.000010 0.609916
    19 -16 3 3 0.000000 0.000000 0.604239
    19 -16 4 3 0.000008 0.000008 0.596551
    19 -16 5 3 0.000007 0.000007 0.587084
    19 -16 6 3 0.000007 0.000007 0.576104
    19 -16 7 3 0.000002 0.000002 0.563888
    19 -16 8 3 0.000004 0.000004 0.550715
    19 -16 9 3 0.000001 0.000001 0.536847
    19 -16 10 3 0.000004 0.000004 0.522522
    19 -16 11 3 0.000001 0.000001 0.507950
    19 -16 12 3 0.000001 0.000001 0.493310
    19 -16 13 3 0.000004 0.000004 0.478750
    19 -16 14 3 0.000001 0.000001 0.464387
    19 -16 15 3 0.000001 0.000001 0.450314
    19 -16 16 3 0.000000 0.000000 0.436600
    19 -15 0 3 0.000017 0.000017 0.626706
    19 -15 1 3 0.000000 0.000000 0.625461
    19 -15 2 3 0.000050 0.000049 0.621768
    19 -15 3 3 0.000003 0.000003 0.615757
    19 -15 4 3 0.000037 0.000037 0.607627
    19 -15 5 3 0.000014 0.000015 0.597632
    19 -15 6 3 0.000036 0.000036 0.586060
    19 -15 7 3 0.000014 0.000014 0.573215
    19 -15 8 3 0.000018 0.000018 0.559393
    19 -15 9 3 0.000015 0.000015 0.544876
    19 -15 10 3 0.000024 0.000023 0.529917
    19 -15 11 3 0.000018 0.000018 0.514735
    19 -15 12 3 0.000010 0.000010 0.499518
    19 -15 13 3 0.000021 0.000021 0.484418
    19 -15 14 3 0.000008 0.000008 0.469554
    19 -15 15 3 0.000015 0.000015 0.455021
    19 -15 16 3 0.000004 0.000004 0.440886
    19 -14 0 3 0.000037 0.000037 0.637383
    19 -14 1 3 0.000001 0.000001 0.636073
    19 -14 2 3 0.000071 0.000071 0.632191
    19 -14 3 3 0.000001 0.000001 0.625875
    19 -14 4 3 0.000072 0.000072 0.617343
    19 -14 5 3 0.000002 0.000002 0.606869
    19 -14 6 3 0.000050 0.000050 0.594764
    19 -14 7 3 0.000003 0.000003 0.581351
    19 -14 8 3 0.000039 0.000040 0.566947
    19 -14 9 3 0.000012 0.000012 0.551849
    19 -14 10 3 0.000024 0.000024 0.536325
    19 -14 11 3 0.000006 0.000006 0.520602
    19 -14 12 3 0.000016 0.000016 0.504875
    19 -14 13 3 0.000007 0.000007 0.489298
    19 -14 14 3 0.000007 0.000007 0.473995
    19 -14 15 3 0.000004 0.000004 0.459059
    19 -14 16 3 0.000005 0.000005 0.444556
    19 -14 17 3 0.000006 0.000006 0.430534
    19 -13 0 3 0.000007 0.000007 0.646329
    19 -13 1 3 0.000001 0.000001 0.644963
    19 -13 2 3 0.000014 0.000014 0.640917
    19 -13 3 3 0.000001 0.000001 0.634339
    19 -13 4 3 0.000011 0.000011 0.625461
    19 -13 5 3 0.000000 0.000000 0.614576
    19 -13 6 3 0.000011 0.000011 0.602013
    19 -13 7 3 0.000002 0.000002 0.588115
    19 -13 8 3 0.000007 0.000007 0.573215
    19 -13 9 3 0.000002 0.000002 0.557625
    19 -13 10 3 0.000004 0.000004 0.541622
    19 -13 11 3 0.000003 0.000003 0.525443
    19 -13 12 3 0.000002 0.000002 0.509286
    19 -13 13 3 0.000001 0.000001 0.493311
    19 -13 14 3 0.000001 0.000001 0.477640
    19 -13 15 3 0.000001 0.000001 0.462367
    19 -13 16 3 0.000000 0.000000 0.447559
    19 -13 17 3 0.000000 0.000000 0.433260
    19 -12 0 3 0.000021 0.000021 0.653292
    19 -12 1 3 0.000002 0.000002 0.651881
    19 -12 2 3 0.000032 0.000032 0.647704
    19 -12 3 3 0.000005 0.000005 0.640917
    19 -12 4 3 0.000026 0.000026 0.631764
    19 -12 5 3 0.000008 0.000008 0.620552
    19 -12 6 3 0.000027 0.000027 0.607627
    19 -12 7 3 0.000012 0.000012 0.593346
    19 -12 8 3 0.000021 0.000022 0.578055
    19 -12 9 3 0.000020 0.000021 0.562078
    19 -12 10 3 0.000012 0.000012 0.545699
    19 -12 11 3 0.000016 0.000016 0.529163
    19 -12 12 3 0.000008 0.000008 0.512672
    19 -12 13 3 0.000015 0.000015 0.496385
    19 -12 14 3 0.000006 0.000006 0.480429
    19 -12 15 3 0.000014 0.000014 0.464896
    19 -12 16 3 0.000004 0.000004 0.449851
    19 -12 17 3 0.000012 0.000013 0.435339
    19 -11 0 3 0.000043 0.000043 0.658061
    19 -11 1 3 0.000002 0.000002 0.656619
    19 -11 2 3 0.000044 0.000044 0.652351
    19 -11 3 3 0.000001 0.000001 0.645418
    19 -11 4 3 0.000048 0.000048 0.636074
    19 -11 5 3 0.000004 0.000004 0.624635
    19 -11 6 3 0.000034 0.000034 0.611458
    19 -11 7 3 0.000005 0.000005 0.596911
    19 -11 8 3 0.000042 0.000042 0.581351
    19 -11 9 3 0.000004 0.000004 0.565106
    19 -11 10 3 0.000013 0.000013 0.548469
    19 -11 11 3 0.000006 0.000006 0.531688
    19 -11 12 3 0.000015 0.000015 0.514967
    19 -11 13 3 0.000006 0.000006 0.498468
    19 -11 14 3 0.000007 0.000007 0.482316
    19 -11 15 3 0.000004 0.000005 0.466605
    19 -11 16 3 0.000006 0.000006 0.451399
    19 -11 17 3 0.000004 0.000004 0.436741
    19 -10 0 3 0.000020 0.000020 0.660484
    19 -10 1 3 0.000000 0.000000 0.659027
    19 -10 2 3 0.000020 0.000019 0.654712
    19 -10 3 3 0.000007 0.000007 0.647704
    19 -10 4 3 0.000024 0.000024 0.638262
    19 -10 5 3 0.000002 0.000002 0.626707
    19 -10 6 3 0.000010 0.000010 0.613401
    19 -10 7 3 0.000004 0.000004 0.598719
    19 -10 8 3 0.000014 0.000013 0.583020
    19 -10 9 3 0.000001 0.000001 0.566639
    19 -10 10 3 0.000003 0.000003 0.549870
    19 -10 11 3 0.000003 0.000003 0.532964
    19 -10 12 3 0.000005 0.000005 0.516126
    19 -10 13 3 0.000002 0.000002 0.499519
    19 -10 14 3 0.000001 0.000001 0.483268
    19 -10 15 3 0.000003 0.000003 0.467467
    19 -10 16 3 0.000001 0.000001 0.452179
    19 -10 17 3 0.000001 0.000001 0.437447
    19 -9 0 3 0.000015 0.000015 0.660484
    19 -9 1 3 0.000000 0.000000 0.659027
    19 -9 2 3 0.000022 0.000022 0.654712
    19 -9 3 3 0.000000 0.000000 0.647704
    19 -9 4 3 0.000022 0.000022 0.638262
    19 -9 5 3 0.000009 0.000009 0.626707
    19 -9 6 3 0.000013 0.000013 0.613401
    19 -9 7 3 0.000004 0.000004 0.598719
    19 -9 8 3 0.000013 0.000013 0.583020
    19 -9 9 3 0.000009 0.000009 0.566639
    19 -9 10 3 0.000008 0.000008 0.549870
    19 -9 11 3 0.000008 0.000008 0.532964
    19 -9 12 3 0.000007 0.000007 0.516126
    19 -9 13 3 0.000014 0.000014 0.499519
    19 -9 14 3 0.000004 0.000004 0.483268
    19 -9 15 3 0.000005 0.000005 0.467467
    19 -9 16 3 0.000003 0.000003 0.452179
    19 -9 17 3 0.000005 0.000005 0.437447
    19 -8 0 3 0.000043 0.000043 0.658061
    19 -8 1 3 0.000001 0.000001 0.656619
    19 -8 2 3 0.000049 0.000048 0.652351
    19 -8 3 3 0.000003 0.000003 0.645418
    19 -8 4 3 0.000048 0.000048 0.636074
    19 -8 5 3 0.000004 0.000004 0.624635
    19 -8 6 3 0.000035 0.000035 0.611458
    19 -8 7 3 0.000006 0.000006 0.596911
    19 -8 8 3 0.000038 0.000038 0.581351
    19 -8 9 3 0.000005 0.000005 0.565106
    19 -8 10 3 0.000014 0.000014 0.548469
    19 -8 11 3 0.000006 0.000006 0.531688
    19 -8 12 3 0.000014 0.000014 0.514967
    19 -8 13 3 0.000006 0.000006 0.498468
    19 -8 14 3 0.000007 0.000008 0.482316
    19 -8 15 3 0.000006 0.000006 0.466605
    19 -8 16 3 0.000005 0.000005 0.451399
    19 -8 17 3 0.000004 0.000004 0.436741
    19 -7 0 3 0.000025 0.000024 0.653292
    19 -7 1 3 0.000002 0.000002 0.651881
    19 -7 2 3 0.000029 0.000029 0.647704
    19 -7 3 3 0.000001 0.000001 0.640917
    19 -7 4 3 0.000030 0.000030 0.631764
    19 -7 5 3 0.000004 0.000004 0.620552
    19 -7 6 3 0.000022 0.000023 0.607627
    19 -7 7 3 0.000004 0.000004 0.593346
    19 -7 8 3 0.000024 0.000024 0.578055
    19 -7 9 3 0.000002 0.000002 0.562078
    19 -7 10 3 0.000007 0.000007 0.545699
    19 -7 11 3 0.000003 0.000003 0.529163
    19 -7 12 3 0.000005 0.000005 0.512672
    19 -7 13 3 0.000003 0.000003 0.496385
    19 -7 14 3 0.000002 0.000002 0.480429
    19 -7 15 3 0.000002 0.000002 0.464896
    19 -7 16 3 0.000001 0.000001 0.449851
    19 -7 17 3 0.000001 0.000001 0.435339
    19 -6 0 3 0.000007 0.000007 0.646329
    19 -6 1 3 0.000001 0.000001 0.644963
    19 -6 2 3 0.000011 0.000011 0.640917
    19 -6 3 3 0.000003 0.000003 0.634339
    19 -6 4 3 0.000014 0.000014 0.625461
    19 -6 5 3 0.000002 0.000002 0.614576
    19 -6 6 3 0.000010 0.000010 0.602013
    19 -6 7 3 0.000003 0.000003 0.588115
    19 -6 8 3 0.000010 0.000010 0.573215
    19 -6 9 3 0.000007 0.000007 0.557625
    19 -6 10 3 0.000005 0.000005 0.541622
    19 -6 11 3 0.000005 0.000004 0.525443
    19 -6 12 3 0.000004 0.000004 0.509286
    19 -6 13 3 0.000004 0.000004 0.493311
    19 -6 14 3 0.000002 0.000002 0.477640
    19 -6 15 3 0.000005 0.000005 0.462367
    19 -6 16 3 0.000002 0.000002 0.447559
    19 -6 17 3 0.000005 0.000005 0.433260
    19 -5 0 3 0.000036 0.000036 0.637383
    19 -5 1 3 0.000001 0.000001 0.636073
    19 -5 2 3 0.000081 0.000080 0.632191
    19 -5 3 3 0.000001 0.000001 0.625875
    19 -5 4 3 0.000070 0.000070 0.617343
    19 -5 5 3 0.000005 0.000005 0.606869
    19 -5 6 3 0.000055 0.000055 0.594764
    19 -5 7 3 0.000005 0.000005 0.581351
    19 -5 8 3 0.000034 0.000034 0.566947
    19 -5 9 3 0.000012 0.000012 0.551849
    19 -5 10 3 0.000027 0.000027 0.536325
    19 -5 11 3 0.000008 0.000008 0.520602
    19 -5 12 3 0.000013 0.000013 0.504875
    19 -5 13 3 0.000009 0.000009 0.489298
    19 -5 14 3 0.000006 0.000006 0.473995
    19 -5 15 3 0.000006 0.000006 0.459059
    19 -5 16 3 0.000003 0.000003 0.444556
    19 -5 17 3 0.000006 0.000006 0.430534
    19 -4 0 3 0.000017 0.000018 0.626706
    19 -4 1 3 0.000000 0.000000 0.625461
    19 -4 2 3 0.000042 0.000042 0.621768
    19 -4 3 3 0.000001 0.000001 0.615757
    19 -4 4 3 0.000038 0.000038 0.607627
    19 -4 5 3 0.000001 0.000001 0.597632
    19 -4 6 3 0.000028 0.000028 0.586060
    19 -4 7 3 0.000001 0.000001 0.573215
    19 -4 8 3 0.000017 0.000017 0.559393
    19 -4 9 3 0.000002 0.000002 0.544876
    19 -4 10 3 0.000013 0.000013 0.529917
    19 -4 11 3 0.000002 0.000002 0.514735
    19 -4 12 3 0.000006 0.000006 0.499518
    19 -4 13 3 0.000000 0.000000 0.484418
    19 -4 14 3 0.000002 0.000002 0.469554
    19 -4 15 3 0.000001 0.000001 0.455021
    19 -4 16 3 0.000001 0.000001 0.440886
    19 -3 0 3 0.000004 0.000004 0.614575
    19 -3 1 3 0.000000 0.000000 0.613400
    19 -3 2 3 0.000008 0.000008 0.609916
    19 -3 3 3 0.000000 0.000000 0.604239
    19 -3 4 3 0.000006 0.000006 0.596551
    19 -3 5 3 0.000009 0.000009 0.587084
    19 -3 6 3 0.000006 0.000006 0.576104
    19 -3 7 3 0.000002 0.000002 0.563888
    19 -3 8 3 0.000004 0.000004 0.550715
    19 -3 9 3 0.000001 0.000001 0.536847
    19 -3 10 3 0.000003 0.000003 0.522522
    19 -3 11 3 0.000001 0.000001 0.507950
    19 -3 12 3 0.000002 0.000002 0.493310
    19 -3 13 3 0.000006 0.000006 0.478750
    19 -3 14 3 0.000001 0.000001 0.464387
    19 -3 15 3 0.000001 0.000001 0.450314
    19 -3 16 3 0.000001 0.000001 0.436600
    19 -2 0 3 0.000029 0.000029 0.601275
    19 -2 1 3 0.000000 0.000000 0.600175
    19 -2 2 3 0.000057 0.000057 0.596910
    19 -2 3 3 0.000001 0.000001 0.591585
    19 -2 4 3 0.000066 0.000066 0.584365
    19 -2 5 3 0.000007 0.000007 0.575458
    19 -2 6 3 0.000035 0.000035 0.565105
    19 -2 7 3 0.000007 0.000007 0.553563
    19 -2 8 3 0.000029 0.000028 0.541084
    19 -2 9 3 0.000010 0.000010 0.527914
    19 -2 10 3 0.000021 0.000021 0.514274
    19 -2 11 3 0.000010 0.000010 0.500364
    19 -2 12 3 0.000014 0.000014 0.486352
    19 -2 13 3 0.000012 0.000012 0.472382
    19 -2 14 3 0.000005 0.000005 0.458568
    19 -2 15 3 0.000008 0.000008 0.445002
    19 -2 16 3 0.000003 0.000003 0.431754
    19 -1 0 3 0.000027 0.000027 0.587084
    19 -1 1 3 0.000000 0.000000 0.586060
    19 -1 2 3 0.000050 0.000049 0.583019
    19 -1 3 3 0.000000 0.000000 0.578054
    19 -1 4 3 0.000034 0.000034 0.571312
    19 -1 5 3 0.000002 0.000002 0.562980
    19 -1 6 3 0.000028 0.000029 0.553276
    19 -1 7 3 0.000002 0.000002 0.542429
    19 -1 8 3 0.000020 0.000020 0.530673
    19 -1 9 3 0.000000 0.000000 0.518231
    19 -1 10 3 0.000012 0.000012 0.505310
    19 -1 11 3 0.000001 0.000001 0.492096
    19 -1 12 3 0.000007 0.000007 0.478749
    19 -1 13 3 0.000002 0.000002 0.465406
    19 -1 14 3 0.000004 0.000004 0.452179
    19 -1 15 3 0.000001 0.000001 0.439156
    19 0 0 3 0.000003 0.000003 0.572260
    19 0 1 3 0.000001 0.000001 0.571311
    19 0 2 3 0.000008 0.000008 0.568493
    19 0 3 3 0.000002 0.000002 0.563888
    19 0 4 3 0.000005 0.000005 0.557624
    19 0 5 3 0.000000 0.000000 0.549869
    19 0 6 3 0.000004 0.000004 0.540816
    19 0 7 3 0.000000 0.000000 0.530673
    19 0 8 3 0.000002 0.000002 0.519649
    19 0 9 3 0.000004 0.000004 0.507950
    19 0 10 3 0.000003 0.000003 0.495765
    19 0 11 3 0.000001 0.000001 0.483267
    19 0 12 3 0.000002 0.000002 0.470608
    19 0 13 3 0.000001 0.000000 0.457917
    19 0 14 3 0.000001 0.000001 0.445300
    19 0 15 3 0.000001 0.000001 0.432847
    20 -19 0 3 0.000023 0.000023 0.557038
    20 -19 1 3 0.000001 0.000001 0.556163
    20 -19 2 3 0.000049 0.000050 0.553562
    20 -19 3 3 0.000003 0.000003 0.549307
    20 -19 4 3 0.000038 0.000038 0.543512
    20 -19 5 3 0.000005 0.000005 0.536323
    20 -19 6 3 0.000034 0.000034 0.527913
    20 -19 7 3 0.000008 0.000008 0.518466
    20 -19 8 3 0.000022 0.000023 0.508171
    20 -19 9 3 0.000014 0.000014 0.497214
    20 -19 10 3 0.000017 0.000017 0.485769
    20 -19 11 3 0.000011 0.000011 0.473994
    20 -19 12 3 0.000010 0.000010 0.462032
    20 -19 13 3 0.000011 0.000011 0.450004
    20 -19 14 3 0.000006 0.000006 0.438014
    20 -18 0 3 0.000011 0.000011 0.569897
    20 -18 1 3 0.000001 0.000001 0.568960
    20 -18 2 3 0.000038 0.000038 0.566176
    20 -18 3 3 0.000003 0.000003 0.561626
    20 -18 4 3 0.000023 0.000023 0.555437
    20 -18 5 3 0.000005 0.000005 0.547771
    20 -18 6 3 0.000028 0.000028 0.538820
    20 -18 7 3 0.000010 0.000010 0.528786
    20 -18 8 3 0.000014 0.000013 0.517878
    20 -18 9 3 0.000015 0.000015 0.506295
    20 -18 10 3 0.000019 0.000019 0.494226
    20 -18 11 3 0.000015 0.000015 0.481842
    20 -18 12 3 0.000008 0.000008 0.469291
    20 -18 13 3 0.000013 0.000013 0.456703
    20 -18 14 3 0.000010 0.000010 0.444184
    20 -18 15 3 0.000013 0.000013 0.431822
    20 -17 0 3 0.000006 0.000006 0.582015
    20 -17 1 3 0.000002 0.000002 0.581017
    20 -17 2 3 0.000011 0.000011 0.578054
    20 -17 3 3 0.000005 0.000005 0.573214
    20 -17 4 3 0.000012 0.000012 0.566638
    20 -17 5 3 0.000012 0.000013 0.558506
    20 -17 6 3 0.000005 0.000005 0.549027
    20 -17 7 3 0.000020 0.000020 0.538424
    20 -17 8 3 0.000003 0.000003 0.526921
    20 -17 9 3 0.000035 0.000034 0.514735
    20 -17 10 3 0.000002 0.000002 0.502067
    20 -17 11 3 0.000029 0.000029 0.489099
    20 -17 12 3 0.000001 0.000001 0.475989
    20 -17 13 3 0.000027 0.000027 0.462869
    20 -17 14 3 0.000002 0.000002 0.449851
    20 -17 15 3 0.000023 0.000023 0.437023
    20 -16 0 3 0.000037 0.000037 0.593168
    20 -16 1 3 0.000001 0.000001 0.592111
    20 -16 2 3 0.000070 0.000068 0.588976
    20 -16 3 3 0.000004 0.000004 0.583859
    20 -16 4 3 0.000063 0.000064 0.576914
    20 -16 5 3 0.000006 0.000006 0.568338
    20 -16 6 3 0.000045 0.000046 0.558359
    20 -16 7 3 0.000011 0.000012 0.547217
    20 -16 8 3 0.000034 0.000034 0.535153
    20 -16 9 3 0.000017 0.000017 0.522401
    20 -16 10 3 0.000023 0.000023 0.509174
    20 -16 11 3 0.000016 0.000016 0.495662
    20 -16 12 3 0.000014 0.000014 0.482031
    20 -16 13 3 0.000015 0.000015 0.468420
    20 -16 14 3 0.000007 0.000007 0.454941
    20 -16 15 3 0.000013 0.000013 0.441685
    20 -16 16 3 0.000004 0.000004 0.428723
    20 -15 0 3 0.000017 0.000017 0.603122
    20 -15 1 3 0.000000 0.000000 0.602012
    20 -15 2 3 0.000025 0.000026 0.598717
    20 -15 3 3 0.000004 0.000004 0.593345
    20 -15 4 3 0.000023 0.000023 0.586060
    20 -15 5 3 0.000011 0.000012 0.577076
    20 -15 6 3 0.000018 0.000019 0.566638
    20 -15 7 3 0.000015 0.000015 0.555003
    20 -15 8 3 0.000017 0.000017 0.542429
    20 -15 9 3 0.000008 0.000008 0.529163
    20 -15 10 3 0.000014 0.000014 0.515429
    20 -15 11 3 0.000018 0.000017 0.501427
    20 -15 12 3 0.000011 0.000011 0.487328
    20 -15 13 3 0.000017 0.000017 0.473276
    20 -15 14 3 0.000009 0.000009 0.459386
    20 -15 15 3 0.000017 0.000017 0.445750
    20 -15 16 3 0.000006 0.000006 0.432436
    20 -14 0 3 0.000020 0.000020 0.611651
    20 -14 1 3 0.000000 0.000000 0.610493
    20 -14 2 3 0.000019 0.000019 0.607058
    20 -14 3 3 0.000010 0.000010 0.601459
    20 -14 4 3 0.000014 0.000014 0.593876
    20 -14 5 3 0.000017 0.000017 0.584534
    20 -14 6 3 0.000011 0.000011 0.573693
    20 -14 7 3 0.000030 0.000030 0.561627
    20 -14 8 3 0.000011 0.000011 0.548608
    20 -14 9 3 0.000020 0.000020 0.534895
    20 -14 10 3 0.000002 0.000002 0.520721
    20 -14 11 3 0.000034 0.000035 0.506295
    20 -14 12 3 0.000002 0.000002 0.491794
    20 -14 13 3 0.000029 0.000029 0.477363
    20 -14 14 3 0.000002 0.000002 0.463121
    20 -14 15 3 0.000029 0.000029 0.449159
    20 -14 16 3 0.000002 0.000002 0.435548
    20 -13 0 3 0.000048 0.000046 0.618540
    20 -13 1 3 0.000000 0.000000 0.617343
    20 -13 2 3 0.000084 0.000084 0.613791
    20 -13 3 3 0.000002 0.000002 0.608006
    20 -13 4 3 0.000072 0.000073 0.600175
    20 -13 5 3 0.000012 0.000012 0.590538
    20 -13 6 3 0.000060 0.000061 0.579366
    20 -13 7 3 0.000015 0.000015 0.566946
    20 -13 8 3 0.000044 0.000045 0.553563
    20 -13 9 3 0.000018 0.000017 0.539484
    20 -13 10 3 0.000026 0.000025 0.524952
    20 -13 11 3 0.000022 0.000022 0.510182
    20 -13 12 3 0.000016 0.000016 0.495354
    20 -13 13 3 0.000022 0.000022 0.480617
    20 -13 14 3 0.000009 0.000009 0.466090
    20 -13 15 3 0.000016 0.000016 0.451866
    20 -13 16 3 0.000005 0.000005 0.438015
    20 -12 0 3 0.000009 0.000009 0.623606
    20 -12 1 3 0.000002 0.000002 0.622379
    20 -12 2 3 0.000012 0.000012 0.618741
    20 -12 3 3 0.000006 0.000006 0.612816
    20 -12 4 3 0.000012 0.000012 0.604800
    20 -12 5 3 0.000007 0.000007 0.594942
    20 -12 6 3 0.000017 0.000016 0.583523
    20 -12 7 3 0.000020 0.000020 0.570840
    20 -12 8 3 0.000016 0.000017 0.557185
    20 -12 9 3 0.000028 0.000028 0.542835
    20 -12 10 3 0.000009 0.000008 0.528039
    20 -12 11 3 0.000029 0.000029 0.513014
    20 -12 12 3 0.000007 0.000007 0.497944
    20 -12 13 3 0.000022 0.000022 0.482982
    20 -12 14 3 0.000008 0.000008 0.468246
    20 -12 15 3 0.000023 0.000023 0.453830
    20 -12 16 3 0.000005 0.000005 0.439803
    20 -11 0 3 0.000018 0.000018 0.626706
    20 -11 1 3 0.000001 0.000001 0.625461
    20 -11 2 3 0.000039 0.000038 0.621768
    20 -11 3 3 0.000011 0.000011 0.615757
    20 -11 4 3 0.000037 0.000037 0.607627
    20 -11 5 3 0.000012 0.000012 0.597632
    20 -11 6 3 0.000021 0.000021 0.586060
    20 -11 7 3 0.000038 0.000038 0.573215
    20 -11 8 3 0.000013 0.000013 0.559393
    20 -11 9 3 0.000039 0.000039 0.544876
    20 -11 10 3 0.000009 0.000009 0.529917
    20 -11 11 3 0.000052 0.000051 0.514735
    20 -11 12 3 0.000004 0.000004 0.499518
    20 -11 13 3 0.000034 0.000034 0.484418
    20 -11 14 3 0.000004 0.000004 0.469554
    20 -11 15 3 0.000036 0.000036 0.455021
    20 -11 16 3 0.000002 0.000002 0.440886
    20 -10 0 3 0.000024 0.000024 0.627750
    20 -10 1 3 0.000000 0.000000 0.626498
    20 -10 2 3 0.000080 0.000079 0.622787
    20 -10 3 3 0.000007 0.000007 0.616747
    20 -10 4 3 0.000056 0.000057 0.608578
    20 -10 5 3 0.000010 0.000010 0.598536
    20 -10 6 3 0.000048 0.000048 0.586914
    20 -10 7 3 0.000019 0.000019 0.574013
    20 -10 8 3 0.000023 0.000023 0.560135
    20 -10 9 3 0.000012 0.000012 0.545562
    20 -10 10 3 0.000033 0.000032 0.530547
    20 -10 11 3 0.000022 0.000022 0.515313
    20 -10 12 3 0.000015 0.000015 0.500046
    20 -10 13 3 0.000018 0.000018 0.484899
    20 -10 14 3 0.000011 0.000010 0.469993
    20 -10 15 3 0.000019 0.000019 0.455420
    20 -10 16 3 0.000004 0.000004 0.441249
    20 -9 0 3 0.000002 0.000002 0.626706
    20 -9 1 3 0.000002 0.000002 0.625461
    20 -9 2 3 0.000006 0.000006 0.621768
    20 -9 3 3 0.000007 0.000008 0.615757
    20 -9 4 3 0.000011 0.000011 0.607627
    20 -9 5 3 0.000009 0.000009 0.597632
    20 -9 6 3 0.000003 0.000003 0.586060
    20 -9 7 3 0.000024 0.000024 0.573215
    20 -9 8 3 0.000003 0.000003 0.559393
    20 -9 9 3 0.000032 0.000032 0.544876
    20 -9 10 3 0.000008 0.000007 0.529917
    20 -9 11 3 0.000033 0.000033 0.514735
    20 -9 12 3 0.000008 0.000008 0.499518
    20 -9 13 3 0.000027 0.000027 0.484418
    20 -9 14 3 0.000004 0.000004 0.469554
    20 -9 15 3 0.000026 0.000025 0.455021
    20 -9 16 3 0.000004 0.000004 0.440886
    20 -8 0 3 0.000032 0.000032 0.623606
    20 -8 1 3 0.000002 0.000002 0.622379
    20 -8 2 3 0.000042 0.000041 0.618741
    20 -8 3 3 0.000010 0.000010 0.612816
    20 -8 4 3 0.000045 0.000045 0.604800
    20 -8 5 3 0.000020 0.000020 0.594942
    20 -8 6 3 0.000031 0.000030 0.583523
    20 -8 7 3 0.000032 0.000033 0.570840
    20 -8 8 3 0.000027 0.000028 0.557185
    20 -8 9 3 0.000046 0.000046 0.542835
    20 -8 10 3 0.000009 0.000009 0.528039
    20 -8 11 3 0.000043 0.000043 0.513014
    20 -8 12 3 0.000006 0.000006 0.497944
    20 -8 13 3 0.000039 0.000040 0.482982
    20 -8 14 3 0.000002 0.000002 0.468246
    20 -8 15 3 0.000034 0.000034 0.453830
    20 -8 16 3 0.000002 0.000002 0.439803
    20 -7 0 3 0.000048 0.000046 0.618540
    20 -7 1 3 0.000000 0.000000 0.617343
    20 -7 2 3 0.000080 0.000080 0.613791
    20 -7 3 3 0.000002 0.000002 0.608006
    20 -7 4 3 0.000069 0.000069 0.600175
    20 -7 5 3 0.000012 0.000011 0.590538
    20 -7 6 3 0.000057 0.000058 0.579366
    20 -7 7 3 0.000014 0.000014 0.566946
    20 -7 8 3 0.000043 0.000044 0.553563
    20 -7 9 3 0.000014 0.000014 0.539484
    20 -7 10 3 0.000027 0.000027 0.524952
    20 -7 11 3 0.000019 0.000019 0.510182
    20 -7 12 3 0.000017 0.000017 0.495354
    20 -7 13 3 0.000020 0.000020 0.480617
    20 -7 14 3 0.000010 0.000010 0.466090
    20 -7 15 3 0.000014 0.000014 0.451866
    20 -7 16 3 0.000005 0.000005 0.438015
    20 -6 0 3 0.000002 0.000002 0.611651
    20 -6 1 3 0.000000 0.000000 0.610493
    20 -6 2 3 0.000000 0.000000 0.607058
    20 -6 3 3 0.000007 0.000007 0.601459
    20 -6 4 3 0.000001 0.000001 0.593876
    20 -6 5 3 0.000015 0.000015 0.584534
    20 -6 6 3 0.000002 0.000002 0.573693
    20 -6 7 3 0.000020 0.000020 0.561627
    20 -6 8 3 0.000005 0.000005 0.548608
    20 -6 9 3 0.000019 0.000018 0.534895
    20 -6 10 3 0.000002 0.000001 0.520721
    20 -6 11 3 0.000024 0.000024 0.506295
    20 -6 12 3 0.000003 0.000003 0.491794
    20 -6 13 3 0.000024 0.000025 0.477363
    20 -6 14 3 0.000004 0.000004 0.463121
    20 -6 15 3 0.000022 0.000022 0.449159
    20 -6 16 3 0.000005 0.000005 0.435548
    20 -5 0 3 0.000036 0.000036 0.603122
    20 -5 1 3 0.000000 0.000000 0.602012
    20 -5 2 3 0.000053 0.000054 0.598717
    20 -5 3 3 0.000009 0.000009 0.593345
    20 -5 4 3 0.000046 0.000045 0.586060
    20 -5 5 3 0.000019 0.000020 0.577076
    20 -5 6 3 0.000031 0.000032 0.566638
    20 -5 7 3 0.000028 0.000028 0.555003
    20 -5 8 3 0.000026 0.000026 0.542429
    20 -5 9 3 0.000027 0.000027 0.529163
    20 -5 10 3 0.000010 0.000010 0.515429
    20 -5 11 3 0.000035 0.000035 0.501427
    20 -5 12 3 0.000008 0.000008 0.487328
    20 -5 13 3 0.000033 0.000033 0.473276
    20 -5 14 3 0.000005 0.000005 0.459386
    20 -5 15 3 0.000029 0.000029 0.445750
    20 -5 16 3 0.000005 0.000005 0.432436
    20 -4 0 3 0.000035 0.000036 0.593168
    20 -4 1 3 0.000001 0.000001 0.592111
    20 -4 2 3 0.000063 0.000062 0.588976
    20 -4 3 3 0.000004 0.000004 0.583859
    20 -4 4 3 0.000062 0.000063 0.576914
    20 -4 5 3 0.000005 0.000005 0.568338
    20 -4 6 3 0.000043 0.000043 0.558359
    20 -4 7 3 0.000012 0.000012 0.547217
    20 -4 8 3 0.000037 0.000037 0.535153
    20 -4 9 3 0.000016 0.000016 0.522401
    20 -4 10 3 0.000021 0.000021 0.509174
    20 -4 11 3 0.000017 0.000017 0.495662
    20 -4 12 3 0.000016 0.000016 0.482031
    20 -4 13 3 0.000012 0.000012 0.468420
    20 -4 14 3 0.000008 0.000008 0.454941
    20 -4 15 3 0.000014 0.000014 0.441685
    20 -4 16 3 0.000006 0.000006 0.428723
    20 -3 0 3 0.000002 0.000002 0.582015
    20 -3 1 3 0.000002 0.000002 0.581017
    20 -3 2 3 0.000001 0.000001 0.578054
    20 -3 3 3 0.000004 0.000004 0.573214
    20 -3 4 3 0.000000 0.000000 0.566638
    20 -3 5 3 0.000011 0.000011 0.558506
    20 -3 6 3 0.000000 0.000000 0.549027
    20 -3 7 3 0.000017 0.000016 0.538424
    20 -3 8 3 0.000002 0.000002 0.526921
    20 -3 9 3 0.000033 0.000033 0.514735
    20 -3 10 3 0.000000 0.000000 0.502067
    20 -3 11 3 0.000025 0.000025 0.489099
    20 -3 12 3 0.000001 0.000001 0.475989
    20 -3 13 3 0.000025 0.000026 0.462869
    20 -3 14 3 0.000002 0.000002 0.449851
    20 -3 15 3 0.000020 0.000020 0.437023
    20 -2 0 3 0.000023 0.000023 0.569897
    20 -2 1 3 0.000001 0.000001 0.568960
    20 -2 2 3 0.000067 0.000067 0.566176
    20 -2 3 3 0.000005 0.000005 0.561626
    20 -2 4 3 0.000042 0.000043 0.555437
    20 -2 5 3 0.000015 0.000015 0.547771
    20 -2 6 3 0.000036 0.000036 0.538820
    20 -2 7 3 0.000025 0.000024 0.528786
    20 -2 8 3 0.000016 0.000015 0.517878
    20 -2 9 3 0.000034 0.000034 0.506295
    20 -2 10 3 0.000019 0.000019 0.494226
    20 -2 11 3 0.000034 0.000035 0.481842
    20 -2 12 3 0.000007 0.000008 0.469291
    20 -2 13 3 0.000033 0.000033 0.456703
    20 -2 14 3 0.000004 0.000004 0.444184
    20 -2 15 3 0.000025 0.000025 0.431822
    20 -1 0 3 0.000022 0.000022 0.557038
    20 -1 1 3 0.000001 0.000001 0.556163
    20 -1 2 3 0.000041 0.000042 0.553562
    20 -1 3 3 0.000003 0.000003 0.549307
    20 -1 4 3 0.000033 0.000033 0.543512
    20 -1 5 3 0.000004 0.000004 0.536323
    20 -1 6 3 0.000032 0.000031 0.527913
    20 -1 7 3 0.000007 0.000007 0.518466
    20 -1 8 3 0.000023 0.000023 0.508171
    20 -1 9 3 0.000011 0.000011 0.497214
    20 -1 10 3 0.000017 0.000017 0.485769
    20 -1 11 3 0.000009 0.000009 0.473994
    20 -1 12 3 0.000011 0.000011 0.462032
    20 -1 13 3 0.000009 0.000009 0.450004
    20 -1 14 3 0.000008 0.000008 0.438014
    20 0 0 3 0.000002 0.000002 0.543647
    20 0 1 3 0.000000 0.000000 0.542834
    20 0 2 3 0.000004 0.000004 0.540414
    20 0 3 3 0.000003 0.000003 0.536453
    20 0 4 3 0.000003 0.000003 0.531052
    20 0 5 3 0.000010 0.000010 0.524340
    20 0 6 3 0.000003 0.000003 0.516473
    20 0 7 3 0.000018 0.000018 0.507617
    20 0 8 3 0.000002 0.000002 0.497943
    20 0 9 3 0.000018 0.000018 0.487621
    20 0 10 3 0.000001 0.000001 0.476811
    20 0 11 3 0.000024 0.000024 0.465662
    20 0 12 3 0.000001 0.000001 0.454305
    20 0 13 3 0.000022 0.000022 0.442856
    20 0 14 3 0.000001 0.000001 0.431413
    21 -20 0 3 0.000024 0.000024 0.529915
    21 -20 1 3 0.000001 0.000001 0.529161
    21 -20 2 3 0.000043 0.000043 0.526920
    21 -20 3 3 0.000005 0.000005 0.523246
    21 -20 4 3 0.000036 0.000035 0.518230
    21 -20 5 3 0.000013 0.000013 0.511987
    21 -20 6 3 0.000035 0.000035 0.504656
    21 -20 7 3 0.000019 0.000019 0.496384
    21 -20 8 3 0.000024 0.000024 0.487327
    21 -20 9 3 0.000025 0.000025 0.477639
    21 -20 10 3 0.000011 0.000011 0.467466
    21 -20 11 3 0.000026 0.000026 0.456945
    21 -20 12 3 0.000005 0.000005 0.446199
    21 -20 13 3 0.000026 0.000026 0.435337
    21 -19 0 3 0.000018 0.000018 0.541620
    21 -19 1 3 0.000001 0.000001 0.540815
    21 -19 2 3 0.000041 0.000040 0.538423
    21 -19 3 3 0.000001 0.000001 0.534505
    21 -19 4 3 0.000039 0.000038 0.529162
    21 -19 5 3 0.000000 0.000000 0.522521
    21 -19 6 3 0.000028 0.000028 0.514734
    21 -19 7 3 0.000001 0.000001 0.505965
    21 -19 8 3 0.000018 0.000018 0.496384
    21 -19 9 3 0.000003 0.000003 0.486157
    21 -19 10 3 0.000014 0.000014 0.475442
    21 -19 11 3 0.000001 0.000001 0.464386
    21 -19 12 3 0.000008 0.000008 0.453120
    21 -19 13 3 0.000001 0.000001 0.441758
    21 -19 14 3 0.000003 0.000003 0.430398
    21 -18 0 3 0.000104 0.000106 0.552703
    21 -18 1 3 0.000000 0.000000 0.551848
    21 -18 2 3 0.000199 0.000199 0.549307
    21 -18 3 3 0.000000 0.000000 0.545149
    21 -18 4 3 0.000176 0.000173 0.539483
    21 -18 5 3 0.000001 0.000001 0.532451
    21 -18 6 3 0.000149 0.000148 0.524219
    21 -18 7 3 0.000001 0.000001 0.514965
    21 -18 8 3 0.000111 0.000111 0.504874
    21 -18 9 3 0.000002 0.000002 0.494124
    21 -18 10 3 0.000069 0.000070 0.482886
    21 -18 11 3 0.000002 0.000002 0.471315
    21 -18 12 3 0.000043 0.000043 0.459549
    21 -18 13 3 0.000001 0.000001 0.447710
    21 -18 14 3 0.000024 0.000024 0.435897
    21 -17 0 3 0.000033 0.000033 0.562980
    21 -17 1 3 0.000001 0.000001 0.562076
    21 -17 2 3 0.000049 0.000050 0.559392
    21 -17 3 3 0.000005 0.000005 0.555002
    21 -17 4 3 0.000038 0.000039 0.549027
    21 -17 5 3 0.000015 0.000015 0.541620
    21 -17 6 3 0.000031 0.000031 0.532962
    21 -17 7 3 0.000023 0.000022 0.523247
    21 -17 8 3 0.000024 0.000024 0.512670
    21 -17 9 3 0.000035 0.000035 0.501426
    21 -17 10 3 0.000013 0.000013 0.489694
    21 -17 11 3 0.000032 0.000032 0.477639
    21 -17 12 3 0.000009 0.000009 0.465406
    21 -17 13 3 0.000032 0.000032 0.453120
    21 -17 14 3 0.000005 0.000005 0.440886
    21 -17 15 3 0.000025 0.000025 0.428789
    21 -16 0 3 0.000029 0.000029 0.572260
    21 -16 1 3 0.000000 0.000000 0.571311
    21 -16 2 3 0.000062 0.000063 0.568493
    21 -16 3 3 0.000000 0.000000 0.563888
    21 -16 4 3 0.000036 0.000036 0.557624
    21 -16 5 3 0.000002 0.000002 0.549869
    21 -16 6 3 0.000040 0.000039 0.540816
    21 -16 7 3 0.000000 0.000000 0.530673
    21 -16 8 3 0.000022 0.000022 0.519649
    21 -16 9 3 0.000000 0.000000 0.507950
    21 -16 10 3 0.000019 0.000019 0.495765
    21 -16 11 3 0.000000 0.000000 0.483267
    21 -16 12 3 0.000009 0.000009 0.470608
    21 -16 13 3 0.000001 0.000001 0.457917
    21 -16 14 3 0.000008 0.000008 0.445300
    21 -16 15 3 0.000000 0.000000 0.432847
    21 -15 0 3 0.000160 0.000163 0.580355
    21 -15 1 3 0.000000 0.000000 0.579365
    21 -15 2 3 0.000310 0.000314 0.576427
    21 -15 3 3 0.000000 0.000000 0.571627
    21 -15 4 3 0.000256 0.000259 0.565105
    21 -15 5 3 0.000002 0.000002 0.557038
    21 -15 6 3 0.000206 0.000208 0.547633
    21 -15 7 3 0.000003 0.000003 0.537108
    21 -15 8 3 0.000149 0.000147 0.525687
    21 -15 9 3 0.000001 0.000001 0.513585
    21 -15 10 3 0.000102 0.000101 0.501000
    21 -15 11 3 0.000003 0.000003 0.488113
    21 -15 12 3 0.000060 0.000060 0.475079
    21 -15 13 3 0.000002 0.000002 0.462032
    21 -15 14 3 0.000033 0.000033 0.449083
    21 -15 15 3 0.000001 0.000001 0.436318
    21 -14 0 3 0.000027 0.000027 0.587084
    21 -14 1 3 0.000001 0.000001 0.586060
    21 -14 2 3 0.000051 0.000050 0.583019
    21 -14 3 3 0.000008 0.000008 0.578054
    21 -14 4 3 0.000049 0.000050 0.571312
    21 -14 5 3 0.000014 0.000014 0.562980
    21 -14 6 3 0.000027 0.000027 0.553276
    21 -14 7 3 0.000027 0.000027 0.542429
    21 -14 8 3 0.000021 0.000021 0.530673
    21 -14 9 3 0.000029 0.000028 0.518231
    21 -14 10 3 0.000015 0.000015 0.505310
    21 -14 11 3 0.000035 0.000035 0.492096
    21 -14 12 3 0.000013 0.000013 0.478749
    21 -14 13 3 0.000030 0.000031 0.465406
    21 -14 14 3 0.000006 0.000006 0.452179
    21 -14 15 3 0.000029 0.000029 0.439156
    21 -13 0 3 0.000028 0.000028 0.592287
    21 -13 1 3 0.000000 0.000000 0.591235
    21 -13 2 3 0.000060 0.000059 0.588114
    21 -13 3 3 0.000000 0.000000 0.583019
    21 -13 4 3 0.000053 0.000053 0.576103
    21 -13 5 3 0.000002 0.000002 0.567564
    21 -13 6 3 0.000044 0.000045 0.557624
    21 -13 7 3 0.000001 0.000001 0.546525
    21 -13 8 3 0.000030 0.000030 0.534506
    21 -13 9 3 0.000002 0.000002 0.521799
    21 -13 10 3 0.000022 0.000022 0.508616
    21 -13 11 3 0.000002 0.000002 0.495148
    21 -13 12 3 0.000012 0.000012 0.481558
    21 -13 13 3 0.000003 0.000003 0.467986
    21 -13 14 3 0.000006 0.000006 0.454543
    21 -13 15 3 0.000002 0.000002 0.441321
    21 -13 16 3 0.000003 0.000003 0.428390
    21 -12 0 3 0.000153 0.000154 0.595834
    21 -12 1 3 0.000001 0.000001 0.594763
    21 -12 2 3 0.000322 0.000316 0.591585
    21 -12 3 3 0.000001 0.000001 0.586401
    21 -12 4 3 0.000280 0.000284 0.579366
    21 -12 5 3 0.000001 0.000001 0.570682
    21 -12 6 3 0.000215 0.000215 0.560581
    21 -12 7 3 0.000003 0.000003 0.549308
    21 -12 8 3 0.000155 0.000152 0.537109
    21 -12 9 3 0.000001 0.000001 0.524219
    21 -12 10 3 0.000112 0.000113 0.510857
    21 -12 11 3 0.000003 0.000003 0.497215
    21 -12 12 3 0.000066 0.000067 0.483459
    21 -12 13 3 0.000001 0.000001 0.469729
    21 -12 14 3 0.000035 0.000034 0.456140
    21 -12 15 3 0.000001 0.000001 0.442783
    21 -12 16 3 0.000017 0.000017 0.429726
    21 -11 0 3 0.000026 0.000027 0.597631
    21 -11 1 3 0.000000 0.000000 0.596551
    21 -11 2 3 0.000042 0.000042 0.593344
    21 -11 3 3 0.000009 0.000009 0.588114
    21 -11 4 3 0.000044 0.000044 0.581018
    21 -11 5 3 0.000018 0.000018 0.572261
    21 -11 6 3 0.000038 0.000038 0.562077
    21 -11 7 3 0.000032 0.000032 0.550715
    21 -11 8 3 0.000033 0.000033 0.538424
    21 -11 9 3 0.000034 0.000034 0.525442
    21 -11 10 3 0.000015 0.000015 0.511988
    21 -11 11 3 0.000042 0.000042 0.498258
    21 -11 12 3 0.000011 0.000011 0.484417
    21 -11 13 3 0.000037 0.000037 0.470608
    21 -11 14 3 0.000006 0.000006 0.456945
    21 -11 15 3 0.000032 0.000032 0.443519
    21 -11 16 3 0.000006 0.000006 0.430399
    21 -10 0 3 0.000030 0.000031 0.597631
    21 -10 1 3 0.000000 0.000000 0.596551
    21 -10 2 3 0.000060 0.000060 0.593344
    21 -10 3 3 0.000001 0.000001 0.588114
    21 -10 4 3 0.000051 0.000052 0.581018
    21 -10 5 3 0.000001 0.000001 0.572261
    21 -10 6 3 0.000049 0.000049 0.562077
    21 -10 7 3 0.000003 0.000003 0.550715
    21 -10 8 3 0.000037 0.000037 0.538424
    21 -10 9 3 0.000005 0.000005 0.525442
    21 -10 10 3 0.000023 0.000023 0.511988
    21 -10 11 3 0.000004 0.000004 0.498258
    21 -10 12 3 0.000013 0.000013 0.484417
    21 -10 13 3 0.000003 0.000003 0.470608
    21 -10 14 3 0.000009 0.000009 0.456945
    21 -10 15 3 0.000004 0.000004 0.443519
    21 -10 16 3 0.000005 0.000005 0.430399
    21 -9 0 3 0.000152 0.000153 0.595834
    21 -9 1 3 0.000002 0.000002 0.594763
    21 -9 2 3 0.000316 0.000310 0.591585
    21 -9 3 3 0.000000 0.000000 0.586401
    21 -9 4 3 0.000283 0.000287 0.579366
    21 -9 5 3 0.000002 0.000002 0.570682
    21 -9 6 3 0.000221 0.000222 0.560581
[truncated: 1,242,609 more chars]
